# Supplementary material for: Weighting power by preference eliminates gender differences
Source: PLoS One. 2020 Nov 5;15(11):e0234961. doi: 10.1371/journal.pone.0234961 (PMC7644059; doi:10.1371/journal.pone.0234961)
Supplement: S1 Material — (ZIP) [file pone.0234961.s001.zip]

Archive with 20 entries (19 files):
- Data_PLOS_ONE/
- __MACOSX/._Data_PLOS_ONE
- Data_PLOS_ONE/Manuscript_Data_and_Variablenames.docx
- __MACOSX/Data_PLOS_ONE/._Manuscript_Data_and_Variablenames.docx
- Data_PLOS_ONE/Study2_reduced.xlsx
- __MACOSX/Data_PLOS_ONE/._Study2_reduced.xlsx
- Data_PLOS_ONE/All_PWPs_Study2_Workingdata Norms and Power2_2.sav
- __MACOSX/Data_PLOS_ONE/._All_PWPs_Study2_Workingdata Norms and Power2_2.sav
- Data_PLOS_ONE/Study2_Workingdata Norms and Power2_2.sav
- __MACOSX/Data_PLOS_ONE/._Study2_Workingdata Norms and Power2_2.sav
- Data_PLOS_ONE/~$Study1_reduced.xlsx
- __MACOSX/Data_PLOS_ONE/._~$Study1_reduced.xlsx
- Data_PLOS_ONE/~$Study2_reduced.xlsx
- __MACOSX/Data_PLOS_ONE/._~$Study2_reduced.xlsx
- Data_PLOS_ONE/~$nuscript_Data_and_Variablenames.docx
- __MACOSX/Data_PLOS_ONE/._~$nuscript_Data_and_Variablenames.docx
- Data_PLOS_ONE/Study1_reduced.xlsx
- __MACOSX/Data_PLOS_ONE/._Study1_reduced.xlsx
- Data_PLOS_ONE/Study1_Workingdata 3 reduced Semantic Affect Measure, datainsamling 2.sav
- __MACOSX/Data_PLOS_ONE/._Study1_Workingdata 3 reduced Semantic Affect Measure, datainsamling 2.sav
