# Supplementary material for: Weighting power by preference eliminates gender differences
Source: PLoS One. 2020 Nov 5;15(11):e0234961. doi: 10.1371/journal.pone.0234961 (PMC7644059; doi:10.1371/journal.pone.0234961)
Supplement: S1 Material — (ZIP) [file pone.0234961.s001.zip › Data_PLOS_ONE/Study2_reduced.xlsx]

## Sheet: Study2_reduced
id	token	submitdate	Gender	age	Origin	Powerdomains_Family	Powerdomains_Love	Powerdomains_Friends	Powerdomains_Health	Powerdomains_Happiness	Powerdomains_Children	Powerdomains_Money	Powerdomains_Work	Powerdomains_Career	Powerdomains_Education	ImportantDomains_Family	ImportantDomains_Love	ImportantDomains_Friends	ImportantDomains_Health	ImportantDomains_Happiness	ImportantDomains_Children	ImportantDomains_Money	ImportantDomains_Work	ImportantDomains_Career	ImportantDomains_Education	PowerImp_Family	PowerImp_Love	PowerImp_Friends	PowerImp_Health	PowerImp_Happiness	PowerImp_Children	PowerImp_Money	PowerImp_Work	PowerImp_Career	PowerImp_Education	ImpDomCom1SRP	ImpDomCom2WP	PW2Family	PW2Friends	PW2Children	PW2Health	PW2Happiness	PW2Money	PW2Work	PW2Career	PW2Education	PW2Love	PW2_FA1_1	PW2_FAC2_1
15		2017-03-04 08:40:24	2	21	united states of america	8	8	4	8	6	3	10	5	8	5	7	8	6	10	9	8	8	9	9	5	5	4	8	6	9	7	4	7	5	8	48	24	15	10	11	18	15	18	14	17	10	16	-0.120707	-0.670116
14		2017-03-04 08:43:08	1	29	United States of America	3	3	6	4	6	8	3	5	3	6	9	8	8	9	10	1	6	6	6	7	8	8	7	9	10	7	5	6	6	4	45	21	12	14	9	13	16	9	11	9	13	11	-1.17845	0.168904
18		2017-03-04 08:44:58	1	43	USA	3	8	7	9	8	3	10	10	10	8	9	9	9	9	9	9	9	9	9	9	6	6	5	10	7	5	10	10	8	10	54	38	12	16	12	18	17	19	19	19	17	17	0.732608	-1.50857
12		2017-03-04 08:48:41	1	25	INDIA	8	9	10	9	10	7	10	9	8	10	9	10	10	9	10	8	10	9	9	10	8	9	8	9	9	7	8	8	9	8	56	33	17	20	15	18	20	20	18	17	20	19	1.40257	-0.45967
25		2017-03-04 08:51:59	2	36	United States	4	5	5	1	4	10	5	10	5	4	10	10	10	10	10	10	10	5	5	10	5	8	5	10	10	5	7	10	10	10	60	37	14	15	20	11	14	15	15	10	14	15	-0.41347	-0.0735346
28		2017-03-04 08:53:55	1	28	Australia	8	6	9	10	8	10	8	7	9	7	7	7	5	8	5	6	8	9	9	6	7	6	9	9	10	6	8	7	8	7	38	30	15	14	16	18	13	16	16	18	13	13	0.0622936	-0.989978
16		2017-03-04 08:55:22	2	57	USA	10	10	4	10	10	10	10	10	10	10	10	10	6	10	10	10	10	10	8	10	10	10	5	10	10	10	10	10	8	10	56	38	20	10	20	20	20	20	20	18	20	20	1.49491	-0.464774
23		2017-03-04 08:56:27	1	26	United States	8	2	2	9	7	1	10	9	9	9	8	2	2	9	9	1	10	10	10	9	8	2	2	10	6	2	10	8	8	8	31	34	16	4	2	18	16	20	19	19	18	4	-0.250683	-3.20189
33		2017-03-04 08:56:28	1	33	USA	7	7	6	10	7	1	6	7	8	7	8	9	8	10	10	1	7	10	9	10	9	9	8	10	9	1	8	9	9	8	46	34	15	14	2	20	17	13	17	17	17	16	0.237121	-0.874072
26		2017-03-04 08:57:04	2	25	US	5	6	7	9	8	6	4	6	3	5	2	9	4	5	7	2	4	8	5	2	4	6	8	8	10	3	8	1	5	8	29	22	7	11	8	14	15	8	14	8	7	15	-1.54424	0.11055
31		2017-03-04 08:57:05	2	28	India	9	8	8	10	10	9	10	10	10	10	9	8	9	9	10	9	10	10	10	10	9	8	9	9	9	9	10	10	10	10	54	40	18	17	18	19	20	20	20	20	20	16	1.51099	-1.02703
27		2017-03-04 08:57:24	1	48	USA	8	8	7	8	8	3	9	7	8	9	9	9	9	10	10	1	9	8	8	9	9	8	9	10	10	1	9	8	8	10	48	35	17	16	4	18	18	18	15	16	18	17	0.543551	-0.670686
21		2017-03-04 08:57:28	1	32	ASIAN	9	7	6	8	8	9	10	5	5	6	9	8	7	9	9	6	10	7	9	8	10	9	8	9	8	8	8	7	10	6	48	31	18	13	15	17	17	20	12	14	14	15	0.239202	-0.0715756
24		2017-03-04 09:00:19	2	55	USA	9	5	6	9	8	7	7	7	7	9	10	8	6	10	9	9	9	9	8	10	10	8	9	10	9	10	9	9	10	10	52	38	19	12	16	19	17	16	16	15	19	13	0.506072	-0.447433
30		2017-03-04 09:00:40	1	35	India	9	9	9	8	7	7	7	7	7	9	10	9	7	10	10	10	9	8	7	10	10	8	9	10	10	10	9	9	9	10	56	37	19	16	17	18	17	16	15	14	19	18	0.749701	0.276338
35		2017-03-04 09:00:52	2	22	USA	8	8	7	7	10	4	9	8	10	8	6	9	7	6	10	6	10	8	9	8	8	10	9	9	9	9	9	9	9	6	44	33	14	14	10	13	20	19	16	19	16	17	0.455822	-1.14964
20		2017-03-04 09:00:57	1	43	India	8	8	8	8	8	8	7	8	7	8	8	9	7	9	9	8	8	9	9	9	7	7	8	8	7	7	7	8	7	7	50	29	16	15	16	17	17	15	17	16	17	17	0.528342	-0.341327
36		2017-03-04 09:06:34	1	25	usa	7	7	7	7	9	7	6	6	8	8	10	10	10	10	10	10	10	10	10	10	5	5	5	5	5	5	5	5	5	5	60	20	17	17	17	17	19	16	16	18	18	17	0.88064	-0.245565
41		2017-03-04 09:15:01	1	24	INDIA`	10	10	9	9	9	10	9	10	10	10	10	9	8	10	10	9	8	10	10	10	9	9	10	10	9	10	9	10	9	10	56	38	20	17	19	19	19	17	20	20	20	19	1.55905	-0.405488
43		2017-03-04 09:15:58	2	26	USA	9	6	6	3	1	8	6	7	7	7	10	10	7	9	10	10	10	6	10	10	7	7	1	2	10	9	9	10	9	9	56	37	19	13	18	12	11	16	13	17	17	16	-0.0424315	-0.536293
48		2017-03-04 09:20:16	2	21	United States of America	8	9	6	9	5	6	1	1	1	1	9	10	8	10	10	10	6	1	1	1	10	10	10	10	10	10	10	10	10	10	57	40	17	14	16	19	15	7	2	2	2	19	-1.42742	3.74718
52		2017-03-04 09:22:28	1	38	Ireland	8	7	8	4	7	9	9	9	8	10	9	8	9	7	8	10	8	4	7	9	9	8	8	8	9	9	9	9	9	10	51	37	17	17	19	11	15	17	13	15	19	15	0.202311	-0.39174
56		2017-03-04 09:23:27	1	29	India	7	8	7	6	6	7	8	6	8	7	7	5	8	5	7	4	7	7	6	9	7	5	9	6	8	6	8	6	5	7	36	26	14	15	11	11	13	15	13	14	16	13	-0.562103	-0.899196
42		2017-03-04 09:24:21	2	35	United States	5	7	7	8	6	6	6	7	5	8	6	7	7	8	7	8	8	7	7	6	7	8	6	4	6	7	7	5	4	5	43	21	11	14	14	16	13	14	14	12	14	14	-0.537394	-0.544725
54		2017-03-04 09:24:37	2	31	US	10	10	10	10	10	6	10	10	10	10	10	10	10	10	10	5	10	10	10	10	10	10	10	10	10	5	10	10	10	10	55	40	20	20	11	20	20	20	20	20	20	20	1.76693	-0.659068
44		2017-03-04 09:24:39	1	37	United States	6	8	6	7	7	8	9	7	7	8	7	7	8	8	7	6	6	8	7	7	5	7	8	7	6	6	7	6	5	6	43	24	13	14	14	15	14	15	15	14	15	15	-0.222085	-0.665323
45		2017-03-04 09:24:48	1	39	United States	7	8	9	7	8	7	8	8	8	7	8	8	9	8	6	9	7	7	7	7	8	6	5	5	8	8	9	7	7	6	48	29	15	18	16	15	14	15	15	15	14	16	0.0829544	-0.265385
49		2017-03-04 09:25:09	1	27	US	9	9	10	8	9	8	9	8	8	10	10	10	9	10	10	9	4	10	9	9	10	8	8	9	10	8	4	9	8	9	58	30	19	19	17	18	19	13	18	17	19	19	1.11675	0.278895
53		2017-03-04 09:26:33	2	49	United staes	9	9	8	7	9	9	10	10	9	7	8	7	7	7	7	7	7	8	8	7	9	8	8	9	6	7	8	7	9	9	43	33	17	15	16	14	16	17	18	17	14	16	0.373314	-0.714807
46		2017-03-04 09:29:00	2	28	U.S.A	8	9	9	10	9	10	8	9	9	9	10	10	10	10	10	10	9	9	9	9	10	10	10	10	10	10	10	10	10	10	60	40	18	19	20	20	19	17	18	18	18	19	1.38993	0.019353
50		2017-03-04 09:29:00	2	32	India	8	8	9	8	9	8	9	9	8	9	10	10	10	10	10	10	10	10	10	10	10	10	9	9	9	10	10	10	9	9	60	38	18	19	18	18	19	19	19	18	19	18	1.37209	-0.502938
59		2017-03-04 09:33:49	1	26	India	4	6	8	6	7	1	8	9	9	9	10	10	9	10	10	6	9	10	9	9	8	8	9	10	9	7	10	9	10	8	55	37	14	17	7	16	17	17	19	18	18	16	0.533743	-1.45199
58		2017-03-04 09:34:12	2	56	usa	9	9	6	8	9	5	8	7	8	7	8	9	7	10	9	1	7	3	4	5	5	7	3	9	10	1	8	3	10	6	44	27	17	13	6	18	18	15	10	12	12	18	-0.19126	0.714702
63		2017-03-04 09:41:14	1	27	USA	9	6	8	10	9	2	9	10	10	8	10	8	7	10	9	8	7	10	10	6	10	8	8	10	9	6	9	10	9	7	52	35	19	15	10	20	18	16	20	20	14	14	0.789427	-0.970284
69		2017-03-04 09:47:33	2	34	Usa	4	5	4	5	6	4	5	6	7	6	4	4	3	5	6	3	4	6	5	4	4	5	6	6	3	6	5	4	7	5	25	21	8	7	7	10	12	9	12	12	10	9	-2.01466	-1.19461
62		2017-03-04 09:50:38	1	37	INDIA	10	10	8	10	9	10	9	8	10	10	10	10	8	10	10	10	9	9	9	10	10	10	8	10	10	10	9	8	9	10	58	36	20	16	20	20	19	18	17	19	20	20	1.51409	0.00143488
70		2017-03-04 09:54:55	1	60	USA	10	10	7	10	10	10	1	6	5	9	10	10	8	10	10	10	1	3	6	9	10	10	8	10	10	10	1	5	5	9	58	20	20	15	20	20	20	2	9	11	18	20	0.197544	2.83024
73		2017-03-04 09:55:47	1	24	usa	9	8	10	9	9	9	7	9	8	9	10	9	10	9	10	9	9	8	9	9	9	9	10	10	9	10	10	8	10	9	57	37	19	20	18	18	19	16	17	17	18	17	1.13429	0.079427
74		2017-03-04 10:03:54	2	43	USA	10	10	10	10	10	10	7	7	5	7	10	10	10	10	10	10	5	5	5	5	10	10	10	10	10	10	1	1	1	1	60	4	20	20	20	20	20	12	12	10	12	20	0.615796	2.28667
82		2017-03-04 10:15:56	1	21	India	8	8	7	7	7	5	6	7	6	8	8	6	5	9	6	7	6	6	8	8	8	7	5	5	7	8	3	9	5	8	41	25	16	12	12	16	13	12	13	14	16	14	-0.419617	-0.297993
80		2017-03-04 10:19:47	2	38	USA	2	8	5	7	8	1	7	4	4	4	4	9	9	9	7	1	5	5	6	4	7	7	7	10	7	1	7	4	4	4	39	19	6	14	2	16	15	12	9	10	8	17	-1.33118	0.0567671
75		2017-03-04 10:22:42	1	25	United States	6	8	7	6	5	7	8	9	8	9	8	7	7	8	9	8	8	6	6	9	6	8	7	8	8	9	8	8	6	7	47	29	14	14	15	14	14	16	15	14	18	15	-0.0538461	-0.799891
84		2017-03-04 10:24:40	2	26	India	8	9	9	7	7	10	10	10	10	9	9	8	6	9	6	10	9	8	9	9	9	10	7	10	10	7	6	8	9	10	48	33	17	15	20	16	13	19	18	19	18	17	0.751509	-1.12493
87		2017-03-04 10:32:58	2	30	US	5	7	4	7	8	1	6	8	8	8	7	8	8	9	9	1	8	8	8	7	9	8	8	9	9	1	9	9	9	7	42	34	12	12	2	16	17	14	16	16	15	15	-0.297475	-1.21081
85		2017-03-04 10:33:45	1	31	Macedonia	7	1	5	4	7	2	8	7	8	9	8	9	7	8	10	9	7	8	8	6	8	9	7	9	10	9	8	8	8	4	51	28	15	12	11	12	17	15	15	16	15	10	-0.391395	-1.18628
88		2017-03-04 10:35:32	2	62	usa	7	5	8	8	9	1	6	4	7	9	9	7	8	10	9	1	8	6	7	6	7	7	8	10	8	1	7	7	8	7	44	29	16	16	2	18	18	14	10	14	15	12	-0.279583	-0.155319
86		2017-03-04 10:46:17	1	28	Spain	5	5	5	5	5	5	9	9	9	8	10	9	9	9	9	10	7	8	8	10	6	6	6	6	6	6	9	9	9	10	56	37	15	14	15	14	14	16	17	17	18	14	0.139318	-1.25157
90		2017-03-04 10:48:40	2	53	USA	7	7	7	7	7	1	7	7	7	7	9	9	9	9	9	7	6	7	7	8	8	8	8	8	8	8	8	8	8	8	52	32	16	16	8	16	16	13	14	14	15	16	-0.0816661	-0.0850159
92		2017-03-04 10:52:01	2	24	INDIA	7	6	6	5	7	7	6	8	8	7	7	9	9	8	9	7	8	7	8	10	7	8	7	8	9	8	9	9	7	7	49	32	14	15	14	13	16	14	15	16	17	15	-0.0222609	-0.686765
93		2017-03-04 10:56:54	1	44	ENGLAND	4	5	4	5	5	6	5	7	6	8	7	6	5	8	7	8	6	8	8	9	5	5	5	6	6	5	7	7	6	9	41	29	11	9	14	13	12	11	15	14	17	11	-0.917629	-1.2905
94		2017-03-04 10:59:06	2	25	middle east	3	5	9	7	7	1	4	3	2	7	10	10	10	9	10	9	9	5	4	7	10	10	9	8	8	10	8	7	9	9	58	33	13	19	10	16	17	13	8	6	14	15	-0.619423	1.12404
104		2017-03-04 11:12:50	2	51	USA	9	3	9	8	10	1	3	1	1	1	9	6	9	9	10	1	1	1	1	1	10	10	10	10	10	1	6	1	1	1	44	9	18	18	2	17	20	4	2	2	2	9	-1.8798	3.09159
105		2017-03-04 11:12:56	1	25	India	10	10	10	10	10	10	10	10	10	10	9	9	10	9	10	10	9	10	9	10	10	10	9	10	10	10	10	9	10	10	57	39	19	20	20	19	20	19	20	19	20	19	1.74157	-0.360882
107		2017-03-04 11:23:11	1	34	India	9	8	10	8	10	10	8	10	7	10	10	10	10	10	10	10	10	10	10	7	10	10	10	10	10	10	10	10	10	6	60	36	19	20	20	18	20	18	20	17	17	18	1.4181	-0.085372
111		2017-03-04 11:30:47	1	21	United States	8	8	9	8	9	9	5	6	6	8	9	9	9	8	10	2	7	8	8	8	5	7	6	7	9	6	9	5	5	7	47	26	17	18	11	16	19	12	14	14	16	17	0.281046	0.476343
114		2017-03-04 11:33:09	1	38	USA	10	4	6	10	10	9	10	8	8	8	7	7	6	10	7	10	9	8	8	7	8	7	5	10	7	9	10	10	10	8	47	38	17	12	19	20	17	19	16	16	15	11	0.456633	-0.773384
108		2017-03-04 11:35:57	1	29	India	7	8	7	8	6	1	6	5	7	5	10	10	10	10	10	10	10	9	7	8	10	8	8	10	10	6	10	10	9	6	60	35	17	17	11	18	16	16	14	14	13	18	0.266902	0.228634
113		2017-03-04 11:36:24	1	19	USA	7	7	7	10	7	8	9	9	7	6	7	8	8	8	8	8	7	8	7	8	9	8	9	9	9	9	8	9	8	8	47	33	14	15	16	18	15	16	17	14	14	15	0.161057	-0.525626
118		2017-03-04 11:39:05	2	25	Usa	1	10	10	5	10	10	10	10	10	10	1	10	9	10	10	1	10	1	1	6	1	9	10	10	10	1	10	9	1	1	41	21	2	19	11	15	20	20	11	11	16	20	-0.0504231	-0.514948
119		2017-03-04 11:43:32	1	35	United States	4	5	6	7	7	10	4	6	7	4	8	5	8	8	8	1	8	6	6	3	7	8	8	8	8	1	7	8	8	8	38	31	12	14	11	15	15	12	12	13	7	10	-1.05632	-0.243808
112		2017-03-04 11:44:09	1	30	USA	9	9	9	9	7	9	9	7	8	8	8	8	9	9	9	3	5	8	8	9	8	9	7	8	8	9	8	8	5	7	46	28	17	18	12	18	16	14	15	16	17	17	0.479863	-0.0807352
115		2017-03-04 11:44:46	1	21	Morocco	10	10	10	10	10	10	4	7	7	9	10	10	10	10	10	10	4	7	7	9	10	10	10	10	10	10	5	8	8	9	60	30	20	20	20	20	20	8	14	14	18	20	0.92892	1.79057
120		2017-03-04 11:48:05	2	60	usa	6	9	8	9	9	9	6	9	9	9	10	8	7	10	10	10	9	7	8	7	10	10	6	10	10	10	8	6	6	5	55	25	16	15	19	19	19	15	16	17	16	17	0.744609	0.0147165
123		2017-03-04 11:52:01	1	26	India	9	7	10	10	9	10	10	10	10	9	9	10	10	10	10	9	9	9	10	9	10	10	10	10	10	10	10	10	10	10	58	40	18	20	19	20	19	19	19	20	18	17	1.52316	-0.579903
124		2017-03-04 11:55:37	1	25	India	8	9	9	9	9	8	9	9	8	8	9	8	9	9	8	8	8	8	9	9	9	9	8	8	9	9	8	8	9	8	51	33	17	18	16	18	17	17	17	17	17	17	0.843406	-0.37858
126		2017-03-04 11:57:42	2	47	United States	7	8	6	3	4	7	3	4	5	7	10	10	5	5	7	10	7	7	6	5	6	8	2	2	5	6	6	7	6	2	47	21	17	11	17	8	11	10	11	11	12	18	-1.06779	0.647911
127		2017-03-04 12:00:27	1	54	USA	7	8	8	7	6	8	8	6	6	4	10	8	6	7	9	10	10	9	4	7	10	8	4	9	10	8	10	9	6	8	50	33	17	14	18	14	15	18	15	10	11	16	-0.14417	0.21707
131		2017-03-04 12:09:34	2	45	USA	6	5	3	3	1	5	2	2	3	2	10	4	6	8	5	10	9	8	9	7	10	5	5	10	7	10	10	8	8	6	43	32	16	9	15	11	6	11	10	12	9	9	-1.76673	-0.472619
136		2017-03-04 12:19:22	2	36	US	7	6	7	8	7	10	6	3	10	6	10	10	8	8	10	10	6	4	1	7	6	6	6	8	6	9	4	1	1	6	56	12	17	15	20	16	17	12	7	11	13	16	-0.295921	1.54186
144		2017-03-04 12:21:52	1	39	USA	8	10	10	10	10	10	3	5	6	5	10	10	10	10	10	10	7	6	6	7	10	10	10	10	10	10	10	5	10	6	60	31	18	20	20	20	20	10	11	12	12	20	0.501569	2.19679
140		2017-03-04 12:22:57	2	39	USA	9	9	9	10	9	9	10	9	9	9	10	10	10	10	10	10	10	10	10	10	10	10	10	10	10	10	10	10	10	10	60	40	19	19	19	20	19	20	19	19	19	19	1.64329	-0.399637
143		2017-03-04 12:25:10	2	55	us	6	6	7	7	7	5	5	5	7	7	4	8	8	10	10	1	6	3	6	7	1	8	8	7	8	1	7	7	8	8	41	30	10	15	6	17	17	11	8	13	14	14	-0.757112	0.0980506
134		2017-03-04 12:25:52	1	21	United States	7	5	10	7	10	9	6	4	5	9	10	10	10	7	10	10	9	3	8	10	10	10	9	6	10	9	9	8	7	9	57	33	17	20	19	14	20	15	7	13	19	15	0.319373	1.00942
145		2017-03-04 12:26:42	1	65	USA	9	9	6	5	8	9	9	8	7	6	10	10	9	10	10	10	7	7	7	5	10	10	10	10	10	10	8	8	8	6	59	30	19	15	19	15	18	16	15	14	11	19	0.386346	0.725823
149		2017-03-04 12:27:11	1	25	United States	4	8	7	8	8	7	7	5	7	6	7	9	4	9	10	7	5	4	4	5	8	8	3	9	9	7	6	2	3	5	46	16	11	11	14	17	18	12	9	11	11	17	-0.658051	0.805695
132		2017-03-04 12:27:19	1	53	United States	9	9	6	10	9	8	4	7	7	5	10	8	6	9	8	9	5	7	7	3	9	9	8	10	10	8	7	9	9	7	50	32	19	12	17	19	17	9	14	14	8	17	-0.137942	1.25111
147		2017-03-04 12:29:57	1	41	united states	7	6	6	8	8	10	5	6	6	9	6	3	7	9	9	3	4	8	7	8	4	3	4	9	8	1	4	6	8	8	37	26	13	13	13	17	17	9	14	13	17	9	-0.509163	-0.408961
102		2017-03-04 12:30:47	2	27	India	10	10	10	9	9	9	9	10	9	9	10	9	10	10	8	9	8	9	9	8	10	9	10	10	10	10	10	10	10	10	56	40	20	20	18	19	17	17	19	18	17	19	1.31514	-0.0696523
150		2017-03-04 12:34:23	2	30	India	10	10	9	8	8	10	5	7	10	10	10	10	10	10	10	10	10	10	10	9	10	9	9	9	9	9	9	9	9	9	60	36	20	19	20	18	18	15	17	20	19	20	1.36336	0.154937
159		2017-03-04 12:41:39	2	30	USA	10	10	8	10	10	10	8	9	9	10	10	10	9	10	10	9	9	9	8	10	10	10	9	10	10	9	8	10	10	10	58	38	20	17	19	20	20	17	18	17	20	20	1.50142	0.225955
153		2017-03-04 12:42:35	2	49	Us	9	9	10	8	10	9	10	8	8	7	10	10	10	10	10	10	8	10	9	9	10	10	9	10	10	10	10	9	9	9	60	37	19	20	19	18	20	18	18	17	16	19	1.32249	0.189233
155		2017-03-04 12:43:58	2	49	USA	6	6	10	9	8	10	8	7	10	10	10	10	10	9	8	10	8	8	9	10	10	10	10	9	10	10	9	8	8	9	57	34	16	20	20	18	16	16	15	19	20	16	0.950175	-0.451553
163		2017-03-04 12:44:41	1	26	ndia	5	3	5	4	5	8	7	9	5	2	4	7	3	5	8	5	6	5	8	7	4	9	6	7	4	8	6	8	7	6	32	27	9	8	13	9	13	13	14	13	9	10	-1.54317	-1.2925
160		2017-03-04 12:50:20	1	31	India	8	6	7	7	9	8	8	8	9	9	10	9	9	8	9	10	10	9	10	10	9	9	9	9	9	10	10	10	9	9	55	38	18	16	18	15	18	18	17	19	19	15	0.872785	-0.844998
146		2017-03-04 12:50:35	2	25	USA	9	9	2	6	10	10	6	3	8	8	9	10	2	9	10	9	8	6	8	9	9	9	2	9	10	10	8	10	9	7	49	34	18	4	19	15	20	14	9	16	17	19	0.0467093	0.680026
167		2017-03-04 13:01:01	2	39	United States	10	10	10	9	10	10	10	10	10	10	10	10	5	10	10	10	7	7	7	9	10	10	10	10	10	10	10	10	10	10	55	40	20	15	20	19	20	17	17	17	19	20	1.32226	0.301381
161		2017-03-04 13:04:21	1	30	USA	9	10	6	7	10	10	7	7	7	10	10	10	8	10	10	10	10	10	10	10	10	10	8	10	10	10	10	10	10	10	58	40	19	14	20	17	20	17	17	17	20	20	1.1919	0.0730428
173		2017-03-04 13:04:32	1	35	usa	9	8	6	7	6	8	5	6	5	5	9	9	6	8	10	9	6	7	5	8	7	8	7	7	7	7	7	7	7	7	51	28	18	12	17	15	16	11	13	10	13	17	-0.335891	1.02503
170		2017-03-04 13:04:39	2	53	US	2	5	5	9	10	2	5	8	9	10	8	8	10	8	10	9	5	3	5	10	2	7	9	9	10	1	5	5	8	10	53	28	10	15	11	17	20	10	11	14	20	13	-0.196443	-0.168299
171		2017-03-04 13:05:55	1	30	united states	8	8	8	8	8	8	8	8	8	8	10	10	7	7	10	5	10	10	10	10	10	10	7	10	10	6	10	10	10	10	49	40	18	15	13	15	18	18	18	18	18	18	0.815547	-0.765266
165		2017-03-04 13:09:51	1	21	United States	9	9	10	8	6	7	5	10	9	10	10	10	10	9	10	6	8	10	10	10	10	10	10	10	10	5	10	10	10	10	55	40	19	20	13	17	16	13	20	19	20	19	1.0715	-0.468776
122		2017-03-04 13:10:02	1	38	USA	10	10	9	10	10	10	8	8	8	10	9	10	9	9	9	9	8	8	8	8	9	8	7	8	8	9	7	8	8	9	55	32	19	18	19	19	19	16	16	16	18	20	1.16917	0.519067
175		2017-03-04 13:11:26	2	35	US	8	7	7	7	8	9	1	6	6	6	10	7	9	8	9	10	8	7	6	6	9	9	9	9	9	10	10	7	7	7	53	31	18	16	19	15	17	9	13	12	12	14	-0.256131	1.06303
180		2017-03-04 13:13:47	1	35	English	5	5	7	8	6	2	4	4	6	6	8	6	8	9	7	1	7	8	7	8	5	4	8	9	6	4	7	7	8	5	39	27	13	15	3	17	13	11	12	13	14	11	-0.869999	-0.639805
182		2017-03-04 13:21:26	2	26	US	9	8	3	3	8	9	4	9	9	9	10	10	9	9	10	10	8	3	3	4	6	8	2	4	8	9	6	4	4	4	58	18	19	12	19	12	18	12	12	12	13	18	-0.17888	1.11802
183		2017-03-04 13:22:09	2	29	USA	4	3	3	6	6	5	5	5	5	7	10	10	6	10	10	6	5	4	5	8	7	7	7	8	9	7	6	7	7	7	52	27	14	9	11	16	16	10	9	10	15	13	-0.945687	0.442044
179		2017-03-04 13:23:54	1	25	United States	9	6	6	8	6	7	8	7	9	8	8	8	6	9	7	8	9	8	8	8	8	7	8	8	8	9	6	7	7	8	46	28	17	12	15	17	13	17	15	17	16	14	0.116908	-0.916434
168		2017-03-04 13:25:53	1	39	India	6	6	7	6	7	6	8	8	9	6	9	8	8	8	8	9	8	8	8	8	7	7	7	7	7	7	9	8	9	8	50	34	15	15	15	14	15	16	16	17	14	14	0.0311735	-0.882295
187		2017-03-04 13:28:16	1	33	USA	7	4	6	8	9	9	7	6	8	9	8	9	7	10	9	9	7	8	8	9	6	8	5	9	7	7	8	6	6	8	52	28	15	13	18	18	18	14	14	16	18	13	0.278349	-0.339701
184		2017-03-04 13:31:25	2	28	united states	7	9	8	10	7	1	4	10	8	10	9	10	9	9	10	10	8	7	7	7	8	9	9	10	9	7	8	7	7	7	57	29	16	17	11	19	17	12	17	15	17	19	0.520122	0.101994
186		2017-03-04 13:32:22	1	55	USA	8	9	7	7	9	6	7	7	7	8	5	8	6	9	10	6	6	8	6	4	6	9	7	9	10	7	7	5	8	3	44	23	13	13	12	16	19	13	15	13	12	17	-0.157124	0.136089
189		2017-03-04 13:33:06	2	30	Usa	6	6	6	7	7	6	6	7	6	5	7	6	7	6	6	6	6	6	6	6	5	6	6	5	5	5	6	6	6	6	38	24	13	13	12	13	13	12	13	12	11	12	-0.994136	-0.374547
190		2017-03-04 13:33:36	1	24	india	8	10	9	9	9	10	9	10	9	8	10	9	9	10	10	9	9	10	9	10	10	8	9	9	10	9	10	8	10	9	57	37	18	18	19	19	19	18	20	18	18	19	1.40145	-0.344965
192		2017-03-04 13:34:52	2	51	USA	7	8	6	10	10	10	9	8	9	10	7	10	6	10	10	10	10	10	10	10	2	6	2	9	6	3	9	9	9	9	53	36	14	12	20	20	20	19	18	19	20	18	1.18387	-0.880417
193		2017-03-04 13:35:08	1	24	Bangladesb	3	4	3	3	2	5	6	3	4	4	5	4	5	4	4	4	5	6	4	4	4	3	6	4	4	4	3	6	5	5	26	19	8	8	9	7	6	11	9	8	8	8	-2.69294	-1.1005
191		2017-03-04 13:36:10	2	37	US	9	9	8	7	10	9	7	8	7	7	10	10	10	9	9	10	8	6	6	9	9	9	6	8	9	9	8	7	8	8	58	31	19	18	19	16	19	15	14	13	16	19	0.67483	0.949043
195		2017-03-04 13:38:29	1	29	india	9	9	9	8	9	10	9	9	9	9	10	10	10	9	9	9	10	10	9	9	10	10	10	10	8	9	9	10	9	10	57	38	19	19	19	17	18	19	19	18	18	19	1.33349	-0.355686
188		2017-03-04 13:40:06	2	43	United States	9	9	9	8	9	9	2	6	4	5	10	10	10	9	10	10	4	7	6	4	9	9	9	9	10	9	5	7	7	6	59	25	19	19	19	17	19	6	13	10	9	19	-0.026814	2.40569
197		2017-03-04 13:41:51	1	37	USA	1	1	1	1	1	1	1	1	1	1	10	8	6	10	10	10	1	1	1	7	1	1	1	1	1	1	1	1	1	1	54	4	11	7	11	11	11	2	2	2	8	9	-2.95465	1.60947
196		2017-03-04 13:42:47	1	27	USA	6	5	6	8	7	6	5	4	2	4	8	7	8	8	8	8	6	4	3	7	5	4	5	6	7	5	4	2	2	5	47	13	14	14	14	16	15	11	8	5	11	12	-1.14411	1.20087
200		2017-03-04 13:44:25	2	39	USA	8	6	4	9	7	7	4	7	8	5	10	8	6	10	9	10	4	8	8	7	8	7	4	10	9	9	5	4	5	6	53	20	18	10	17	19	16	8	15	16	12	14	-0.185416	0.420757
202		2017-03-04 13:47:45	1	36	india	10	8	9	9	10	9	9	7	6	7	9	7	7	10	10	10	10	10	9	8	10	9	7	9	10	9	7	9	6	7	53	29	19	16	19	19	20	19	17	15	15	15	0.943771	0.00103666
205		2017-03-04 13:48:45	1	29	US	9	9	7	9	9	6	4	7	9	9	10	10	10	9	10	7	9	6	9	6	10	10	9	9	10	5	9	7	9	7	56	32	19	17	13	18	19	13	13	18	15	19	0.654137	0.618936
208		2017-03-04 13:49:59	1	35	USA	8	8	6	5	7	1	6	7	7	8	8	9	9	8	9	1	7	7	7	8	5	6	7	8	9	1	8	7	7	8	44	30	16	15	2	13	16	13	14	14	16	17	-0.300198	-0.404341
199		2017-03-04 13:51:26	2	28	United States Of America	10	10	6	10	7	10	4	8	7	1	10	10	3	10	10	10	7	7	7	6	10	10	5	10	10	10	8	10	8	4	53	30	20	9	20	20	17	11	15	14	7	20	0.0929325	1.42995
201		2017-03-04 13:53:19	2	50	USA	10	9	6	8	9	10	8	7	6	7	10	10	7	9	9	10	8	8	8	7	8	8	7	9	8	9	7	6	5	6	55	24	20	13	20	17	18	16	15	14	14	19	0.582344	0.713712
209		2017-03-04 13:54:33	2	68	USA	3	9	8	8	9	3	9	2	8	3	10	10	5	10	10	10	6	2	4	3	5	10	3	10	10	3	7	2	2	3	55	14	13	13	13	18	19	15	4	12	6	19	-0.57998	1.61663
213		2017-03-04 13:55:52	1	33	USA	5	5	5	4	5	5	3	3	3	4	8	7	7	9	9	1	5	3	5	6	5	5	7	7	7	1	7	7	7	7	41	28	13	12	6	13	14	8	6	8	10	12	-1.7224	0.793077
214		2017-03-04 13:59:34	1	24	United States	7	3	8	10	9	4	6	5	9	7	10	7	8	10	8	10	9	9	9	8	8	4	7	9	5	6	10	8	8	6	53	32	17	16	14	20	17	15	14	18	15	10	0.311372	-0.594257
212		2017-03-04 13:59:43	1	40	United States	10	9	8	8	10	10	7	8	8	7	10	10	10	10	10	10	3	8	8	7	10	9	9	9	9	10	7	7	7	6	60	27	20	18	20	18	20	10	16	16	14	19	0.797039	1.23892
217		2017-03-04 14:01:11	1	36	United States	5	5	9	10	6	1	1	5	5	7	10	10	10	10	10	1	10	10	10	10	8	10	6	10	10	5	10	9	10	10	51	39	15	19	2	20	16	11	15	15	17	15	0.0987875	-0.346806
215		2017-03-04 14:03:00	1	28	US	10	9	10	10	10	9	10	9	10	10	8	9	10	10	9	10	9	9	8	9	8	9	8	8	9	7	9	8	9	9	56	35	18	20	19	20	19	19	18	18	19	18	1.48525	-0.273355
219		2017-03-04 14:03:13	2	38	Usa	6	5	6	7	6	6	7	3	6	8	10	10	10	10	10	10	10	9	8	7	10	10	10	10	10	10	10	8	8	7	60	33	16	16	16	17	16	17	12	14	15	15	0.165367	0.0254329
218		2017-03-04 14:03:32	2	42	United States	7	10	5	7	9	10	8	9	6	10	10	10	10	10	10	10	7	6	5	8	9	10	8	10	10	10	9	8	9	9	60	35	17	15	20	17	19	15	15	11	18	20	0.631693	0.844693
216		2017-03-04 14:06:20	2	26	usa	4	5	3	10	9	2	9	8	7	10	10	9	9	8	7	1	10	10	9	5	3	4	9	8	10	3	9	10	9	8	44	36	14	12	3	18	16	19	18	16	15	14	0.0759556	-1.66707
225		2017-03-04 14:07:25	1	52	USA	6	9	1	7	8	8	8	6	6	8	10	10	3	9	10	10	7	5	3	7	10	10	3	9	10	10	6	8	6	8	52	28	16	4	18	16	18	15	11	9	15	19	-0.342348	0.84298
229		2017-03-04 14:08:21	2	31	USA	7	5	6	6	8	10	7	10	5	7	8	9	9	5	9	5	8	7	8	9	8	6	6	6	8	5	8	7	9	9	45	33	15	15	15	11	17	15	17	13	16	14	-0.0904381	-0.608307
223		2017-03-04 14:08:21	1	33	USA	10	9	8	10	9	10	8	8	8	8	10	10	8	10	8	10	8	8	8	8	10	10	8	10	9	10	8	8	8	8	56	32	20	16	20	20	17	16	16	16	16	19	0.98103	0.489368
227		2017-03-04 14:12:16	2	47	usa	10	10	10	5	10	7	5	10	10	10	10	10	6	6	8	10	6	1	1	1	5	8	5	4	8	5	5	1	1	1	50	8	20	16	17	11	18	11	11	11	11	20	-0.194573	1.73278
230		2017-03-04 14:15:05	2	53	USA	5	7	7	6	7	3	6	6	7	4	9	10	10	10	10	1	10	9	9	10	10	10	6	10	10	1	9	10	9	7	50	35	14	17	4	16	17	16	15	16	14	17	0.0856639	-0.674333
222		2017-03-04 14:17:59	1	26	INDIAN	8	7	8	6	6	8	7	8	7	8	7	7	9	7	8	8	8	6	9	9	7	7	8	8	8	9	7	9	7	9	46	32	15	17	16	13	14	15	14	16	17	14	-0.00917409	-0.669588
238		2017-03-04 14:20:07	2	21	usa	7	7	7	9	6	5	8	5	6	7	8	7	6	8	5	8	9	7	7	8	7	9	8	8	9	8	9	8	9	8	42	34	15	13	13	17	11	17	12	13	15	14	-0.374408	-0.5727
234		2017-03-04 14:20:15	2	27	USA	10	10	8	9	9	10	8	8	9	8	10	10	8	9	10	10	8	8	9	8	10	10	8	10	8	10	8	8	8	8	57	32	20	16	20	18	19	16	16	18	16	20	1.10611	0.451983
235		2017-03-04 14:21:55	2	26	USA	7	8	7	7	8	5	3	5	5	8	10	7	7	9	10	6	7	6	7	6	10	8	6	9	10	10	6	4	5	6	49	21	17	14	11	16	18	10	11	12	14	15	-0.348744	0.820886
237		2017-03-04 14:23:10	2	33	US	2	3	5	7	2	5	1	5	3	7	10	10	9	10	10	6	8	5	8	9	8	10	5	10	10	10	10	10	10	10	55	40	12	14	11	17	12	9	10	11	16	13	-0.912075	0.0707565
236		2017-03-04 14:26:20	1	58	USA	4	8	4	8	8	4	8	8	8	8	10	9	9	10	9	10	8	8	8	8	4	4	4	9	8	4	8	8	8	7	57	31	14	13	14	18	17	16	16	16	16	17	0.346781	-0.545313
239		2017-03-04 14:28:36	1	30	United States	9	9	9	8	9	9	9	9	8	8	9	9	9	8	9	9	8	8	8	8	9	9	9	8	9	9	8	8	8	8	53	32	18	18	18	16	18	17	17	16	16	18	0.838373	-0.0134061
242		2017-03-04 14:29:05	1	44	United States	4	8	3	5	7	3	7	6	7	9	3	4	4	6	6	8	10	9	7	7	7	7	4	8	8	9	10	9	8	9	31	36	7	7	11	11	13	17	15	14	16	12	-1.01193	-2.13733
244		2017-03-04 14:29:12	2	29	United States	8	7	9	7	8	6	8	8	6	8	9	9	7	9	8	8	5	6	5	7	8	8	7	6	7	5	6	7	8	7	50	28	17	16	14	16	16	13	14	11	15	16	-0.0427933	0.482073
245		2017-03-04 14:29:41	1	25	United States of America	4	8	3	9	8	4	6	3	6	8	9	9	9	9	9	4	6	7	7	9	9	9	7	9	9	6	5	7	7	9	49	28	13	12	8	18	17	12	10	13	17	17	-0.313509	0.206393
248		2017-03-04 14:30:51	2	39	USA	8	10	5	9	9	7	4	5	4	7	9	10	7	10	10	9	5	5	5	7	9	9	3	10	10	7	4	5	6	4	55	19	17	12	16	19	19	9	10	9	14	20	-0.128301	1.96539
249		2017-03-04 14:31:47	2	27	Usa	7	10	4	10	5	10	8	4	8	6	10	10	8	10	10	10	6	6	4	6	10	10	8	10	10	10	6	9	7	8	58	30	17	12	20	20	15	14	10	12	12	20	0.0341001	1.32113
253		2017-03-04 14:32:41	2	28	India	2	4	8	7	3	1	6	7	5	9	10	10	10	10	10	10	10	10	10	10	10	10	10	10	10	10	10	10	10	10	60	40	12	18	11	17	13	16	17	15	19	14	0.145503	-1.34026
247		2017-03-04 14:33:02	2	69	USA	5	4	5	8	10	1	7	5	8	9	10	9	9	10	9	9	8	4	4	6	10	9	10	10	10	9	10	5	9	6	56	30	15	14	10	18	19	15	9	12	15	13	-0.220936	0.331503
252		2017-03-04 14:35:04	2	53	US	8	7	7	4	7	8	7	7	7	5	10	9	9	10	6	10	6	8	8	6	8	5	8	9	5	9	8	7	7	5	54	27	18	16	18	14	13	13	15	15	11	16	-0.131021	0.183273
259		2017-03-04 14:35:21	1	56	usa	8	9	8	7	7	8	8	7	8	6	10	10	9	10	10	10	10	9	9	10	9	10	9	10	10	10	10	10	10	9	59	39	18	17	18	17	17	18	16	17	16	19	0.878781	-0.066805
254		2017-03-04 14:35:32	1	20	USA	8	10	7	9	9	9	9	10	9	7	8	6	6	9	9	10	8	8	10	9	10	8	6	9	7	9	9	9	10	9	48	37	16	13	19	18	18	17	18	19	16	16	0.767007	-0.748571
246		2017-03-04 14:36:00	2	58	united states	9	10	6	10	8	8	7	7	7	7	9	10	7	10	10	9	7	8	7	6	9	10	8	10	9	9	8	7	8	8	55	31	18	13	17	20	18	14	15	14	13	20	0.509769	0.836119
262		2017-03-04 14:38:33	1	49	United States	8	7	7	6	10	5	9	9	9	7	7	9	8	8	9	5	9	9	8	8	7	8	7	8	10	7	8	8	7	7	46	30	15	15	10	14	19	18	18	17	15	16	0.406897	-1.02896
258		2017-03-04 14:38:49	1	24	India	10	9	9	8	9	8	8	7	7	7	8	8	8	9	7	8	9	7	8	9	7	9	8	6	7	7	8	7	9	8	48	32	18	17	16	17	16	17	14	15	16	17	0.514153	0.0681255
260		2017-03-04 14:39:08	1	26	United States	8	7	6	7	6	10	8	10	9	5	8	9	9	5	7	9	7	10	10	4	9	8	6	6	8	9	9	10	10	3	47	32	16	15	19	12	13	15	20	19	9	16	0.0299881	-0.920542
265		2017-03-04 14:39:57	2	29	USA	9	9	8	9	9	1	5	4	4	5	10	10	9	10	10	5	10	4	5	6	10	10	10	10	10	5	10	5	5	6	54	26	19	17	6	19	19	15	8	9	11	19	-0.0630777	1.67833
263		2017-03-04 14:42:42	2	53	U.S.A.	7	5	5	5	9	7	6	7	7	6	8	8	8	8	9	8	7	3	5	7	8	8	8	8	9	8	3	3	4	8	49	18	15	13	15	13	18	13	10	12	13	13	-0.563813	0.401485
264		2017-03-04 14:44:34	1	39	United States	8	7	9	7	8	8	8	8	8	8	7	8	8	8	9	9	8	8	8	8	7	8	8	7	8	9	9	8	9	8	49	34	15	17	17	15	17	16	16	16	16	15	0.371912	-0.502566
267		2017-03-04 14:44:34	1	41	usa	8	7	7	5	4	5	6	7	7	5	10	10	10	9	9	8	10	9	9	8	7	9	7	9	9	9	10	9	9	9	56	37	18	17	13	14	13	16	16	16	13	17	0.121139	-0.393762
272		2017-03-04 14:45:43	2	53	United States	10	10	9	9	10	9	9	8	8	10	10	10	9	10	10	10	1	1	1	10	10	10	9	10	10	10	5	1	1	10	59	17	20	18	19	19	20	10	9	9	20	20	0.556297	2.30591
250		2017-03-04 14:45:55	1	30	United States	8	10	10	8	10	1	5	5	7	10	10	10	10	10	10	10	8	9	8	9	7	7	5	8	7	10	6	7	6	8	60	27	18	20	11	18	20	13	14	15	19	20	0.854861	0.699083
255		2017-03-04 14:46:13	2	31	US	10	7	8	8	9	10	5	6	8	7	10	8	7	9	7	10	6	9	8	7	10	7	8	9	8	10	6	9	7	7	51	29	20	15	20	17	16	11	15	16	14	15	0.278823	0.532308
271		2017-03-04 14:49:59	2	34	United States	8	7	8	7	9	8	8	8	8	8	10	9	8	10	9	10	9	8	8	8	9	9	8	10	9	10	9	9	9	9	56	36	18	16	18	17	18	17	16	16	16	16	0.693007	-0.116634
268		2017-03-04 14:51:13	1	43	united states	10	10	7	8	9	10	6	8	8	9	10	10	4	8	10	10	7	7	7	8	10	10	3	9	10	10	8	7	7	8	52	30	20	11	20	16	19	13	15	15	17	20	0.590525	0.774021
273		2017-03-04 14:51:22	1	35	dominican republic	7	8	2	7	7	2	4	2	3	8	8	9	2	8	8	3	7	5	4	7	8	9	3	9	9	4	9	6	6	8	38	29	15	4	5	15	15	11	7	7	15	17	-1.30563	0.750747
276		2017-03-04 14:52:15	2	38	United States	1	6	3	9	4	1	1	7	1	3	1	8	2	9	9	1	2	9	1	8	1	7	1	10	8	1	2	7	1	7	30	17	2	5	2	18	13	3	16	2	11	14	-2.22934	-0.205788
274		2017-03-04 14:52:15	1	30	United States Of America	5	5	5	5	5	5	5	5	5	5	5	5	5	5	5	5	5	5	5	5	5	5	5	5	5	5	5	5	5	5	30	20	10	10	10	10	10	10	10	10	10	10	-1.94359	-0.593135
275		2017-03-04 14:52:50	2	64	United States	1	10	10	10	10	1	9	10	9	9	4	9	10	10	10	5	10	10	10	10	6	9	10	10	10	1	10	10	10	9	48	39	5	20	6	20	20	19	20	19	19	19	0.936335	-1.92045
251		2017-03-04 14:54:16	1	23	INDIA	10	9	10	8	4	9	3	7	8	4	10	9	7	8	8	10	10	10	10	10	9	8	8	6	10	10	10	10	10	8	52	38	20	17	19	16	12	13	17	18	14	18	0.439436	-4.5923e-05
278		2017-03-04 14:55:54	1	64	USA	7	8	7	7	9	6	7	3	2	8	9	8	6	7	8	7	7	4	5	8	5	9	5	8	9	5	5	2	3	5	45	15	16	13	13	14	17	14	7	7	16	16	-0.603294	1.13194
280		2017-03-04 14:56:14	2	43	US	8	7	8	7	8	8	8	8	8	9	10	10	9	10	10	10	6	6	7	7	10	10	8	10	10	10	8	8	9	8	59	33	18	17	18	17	18	14	14	15	16	17	0.536285	0.506297
281		2017-03-04 14:56:59	1	42	USA	9	9	8	9	10	7	9	5	6	9	10	10	7	10	10	10	10	10	10	10	8	10	6	10	10	8	10	6	7	10	57	33	19	15	17	19	20	19	15	16	19	19	1.14721	0.140251
282		2017-03-04 14:58:45	1	36	india	10	10	8	10	10	10	9	9	9	10	10	10	9	10	10	10	9	9	10	9	10	10	9	10	10	10	9	9	9	9	59	36	20	17	20	20	20	18	18	19	19	20	1.60032	0.0513914
279		2017-03-04 14:59:36	1	26	usa	7	9	6	7	7	8	8	6	7	7	9	8	6	6	5	8	8	8	8	7	6	6	8	7	6	8	7	5	10	8	42	30	16	12	16	13	12	16	14	15	14	17	-0.25548	-0.475681
286		2017-03-04 15:00:07	2	40	united states	10	9	9	8	8	10	8	7	8	9	10	10	10	9	9	10	8	9	7	8	10	9	10	9	10	10	9	9	8	9	58	35	20	19	20	17	17	16	16	15	17	19	0.950939	0.520463
283		2017-03-04 15:01:11	1	42	USA	9	10	10	10	10	10	9	9	10	10	10	10	9	9	10	10	6	6	6	9	1	10	6	6	10	9	1	1	1	10	58	13	19	19	20	19	20	15	15	16	19	20	1.23822	0.775131
294		2017-03-04 15:03:44	2	22	USA	9	10	8	10	9	1	6	9	9	7	10	10	10	10	10	10	3	7	10	7	1	1	1	10	10	1	1	10	1	1	60	13	19	18	11	20	19	9	16	19	14	20	0.743325	0.731347
287		2017-03-04 15:03:45	1	45	usa	5	4	5	8	8	1	3	5	6	5	8	2	2	8	8	1	5	3	7	6	5	5	5	9	9	1	8	8	8	5	29	29	13	7	2	16	16	8	8	13	11	6	-1.67254	-0.449477
270		2017-03-04 15:03:48	1	41	INDIA	10	8	10	8	9	10	7	10	8	5	10	8	10	10	9	10	7	10	8	5	10	9	9	9	9	10	9	8	8	7	57	32	20	20	20	18	18	14	20	16	10	16	0.803858	0.426314
291		2017-03-04 15:04:44	1	42	USA	6	5	4	6	5	1	5	2	3	6	7	3	3	7	7	1	6	9	7	6	3	3	3	6	5	1	6	6	5	5	28	22	13	7	2	13	12	11	11	10	12	8	-1.78143	-0.93312
293		2017-03-04 15:05:39	2	35	USA	5	6	2	5	6	7	4	5	3	5	8	10	3	10	10	2	5	3	3	8	5	8	5	10	8	5	6	5	5	5	43	21	13	5	9	15	16	9	8	6	13	16	-1.41381	0.995432
295		2017-03-04 15:06:35	1	27	usa	2	3	2	6	2	2	6	2	2	2	3	7	3	8	6	3	7	4	3	2	1	2	1	1	1	1	1	1	1	1	30	4	5	5	5	14	8	13	6	5	4	10	-2.8	-0.475919
284		2017-03-04 15:07:28	2	30	usa	9	9	9	8	9	9	5	7	6	8	10	10	9	9	10	10	6	6	6	7	10	10	7	9	10	10	6	7	7	6	58	26	19	18	19	17	19	11	13	12	15	19	0.447637	1.52641
297		2017-03-04 15:08:51	2	30	USA	10	10	10	10	10	1	10	10	10	10	10	10	10	10	10	1	10	10	10	10	10	10	10	10	10	1	10	10	10	10	51	40	20	20	2	20	20	20	20	20	20	20	1.5881	-0.988607
289		2017-03-04 15:13:40	2	41	USA	7	10	6	5	10	7	5	5	6	7	10	10	8	10	10	10	8	7	7	7	6	10	5	10	10	6	10	10	7	7	58	34	17	14	17	15	20	13	12	13	14	20	0.219275	1.13309
298		2017-03-04 15:16:07	1	29	USA	3	5	4	5	5	1	5	2	5	7	8	10	10	9	9	9	9	8	8	9	7	6	8	10	6	10	9	4	8	10	55	31	11	14	10	14	14	14	10	13	16	15	-0.655608	-0.431093
302		2017-03-04 15:16:34	2	42	USA	4	4	4	4	4	4	4	4	4	4	4	4	4	4	4	4	4	4	4	4	4	4	4	4	4	4	4	4	4	4	24	16	8	8	8	8	8	8	8	8	8	8	-2.72146	-0.645855
307		2017-03-04 15:21:05	2	70	United States	8	9	5	8	9	8	5	5	5	1	10	10	5	10	9	10	5	5	5	1	10	10	5	9	10	10	5	5	5	5	54	20	18	10	18	18	18	10	10	10	2	19	-0.655135	2.25529
300		2017-03-04 15:23:21	1	22	United States	4	6	8	10	10	4	7	8	9	9	6	10	8	9	5	1	4	2	3	7	2	10	8	5	9	1	4	6	7	3	39	20	10	16	5	19	15	11	10	12	16	16	-0.550383	0.0180404
296		2017-03-04 15:25:48	1	54	USA	6	6	4	8	8	1	6	7	5	8	9	9	8	10	10	3	6	7	6	8	7	6	6	10	9	1	6	7	4	8	49	25	15	12	4	18	18	12	14	11	16	15	-0.311927	-0.0222795
309		2017-03-04 15:27:03	1	60	USA	7	7	8	9	9	5	8	5	5	8	10	10	9	9	10	10	7	8	8	9	10	10	9	10	10	8	9	8	8	8	58	33	17	17	15	18	19	15	13	13	17	17	0.497233	0.559065
312		2017-03-04 15:27:32	1	31	Usa	10	9	10	6	8	8	7	6	7	6	8	6	8	4	6	7	5	4	7	7	3	3	2	2	4	4	3	3	4	1	39	11	18	18	15	10	14	12	10	14	13	15	-0.485812	0.5065
311		2017-03-04 15:30:29	1	34	usa	7	6	5	4	6	5	6	5	5	4	7	7	6	8	8	6	7	7	7	5	7	6	6	9	8	7	7	7	6	6	42	26	14	11	11	12	14	13	12	12	9	13	-1.08467	-0.17776
313		2017-03-04 15:32:42	2	28	United States	7	8	8	7	8	2	9	6	7	5	9	10	7	10	10	1	9	6	7	8	7	10	8	9	9	1	9	7	9	6	47	31	16	15	3	17	18	18	12	14	13	18	0.0508656	-0.0913086
314		2017-03-04 15:35:47	2	47	United States	6	8	8	9	10	8	8	8	8	10	9	9	8	10	10	9	7	6	6	10	8	8	8	10	10	9	10	10	10	10	55	40	15	16	17	19	20	15	14	14	20	17	0.716408	0.22174
316		2017-03-04 15:37:05	2	25	USA	8	8	8	8	8	9	8	7	6	8	10	9	7	10	9	10	7	7	7	7	10	8	6	10	9	10	6	6	6	6	55	24	18	15	19	18	17	15	14	13	15	17	0.399721	0.596353
322		2017-03-04 15:45:55	1	42	USA	7	7	5	8	9	9	3	5	8	8	10	9	7	10	10	10	8	2	2	6	9	9	5	10	10	8	9	3	4	4	56	20	17	12	19	18	19	11	7	10	14	16	-0.272177	1.73192
324		2017-03-04 15:48:17	1	31	united states	8	5	8	9	10	9	5	6	8	8	10	6	10	9	10	10	6	3	6	7	10	7	8	8	10	8	7	3	8	8	55	26	18	18	19	18	20	11	9	14	15	11	0.113183	1.06339
325		2017-03-04 15:48:26	2	39	us	8	5	6	8	8	9	5	7	7	8	7	9	8	8	8	8	9	9	8	7	9	10	9	8	10	9	9	8	9	9	48	35	15	14	17	16	16	14	16	15	15	14	0.0598593	-0.4156
332		2017-03-04 15:55:43	2	30	usa	10	10	10	10	10	10	10	7	7	2	10	10	10	6	9	10	5	10	7	2	10	9	10	7	10	10	10	8	6	2	55	26	20	20	20	16	19	15	17	14	4	20	0.529399	1.3998
334		2017-03-04 15:58:20	1	31	US	9	9	7	10	10	9	8	4	8	7	10	10	7	9	10	10	10	8	8	8	9	10	5	9	9	10	10	6	7	8	56	31	19	14	19	19	20	18	12	16	15	19	0.838544	0.717341
328		2017-03-04 15:58:42	1	28	India	8	5	7	8	8	7	10	6	8	9	10	10	8	10	9	9	8	9	9	9	10	9	10	10	8	10	9	9	7	9	56	34	18	15	16	18	17	18	15	17	18	15	0.692377	-0.501752
329		2017-03-04 15:58:44	2	30	United States	10	10	10	10	10	10	10	10	10	10	10	10	10	10	10	10	10	10	10	10	10	10	10	10	10	10	10	10	10	10	60	40	20	20	20	20	20	20	20	20	20	20	1.94575	-0.32953
330		2017-03-04 15:59:48	1	25	India	8	9	7	10	9	9	6	9	8	9	9	9	8	9	9	8	9	8	8	9	9	9	9	8	8	9	8	8	9	8	52	33	17	15	17	19	18	15	17	16	18	18	0.810208	-0.051937
333		2017-03-04 16:04:55	1	34	AUSTRALIA	7	5	6	8	9	5	6	8	7	8	10	8	9	10	9	8	5	8	8	8	9	8	9	10	9	7	6	8	8	7	54	29	17	15	13	18	18	11	16	15	16	13	0.170017	-0.0632314
338		2017-03-04 16:05:18	1	33	US	7	9	5	8	8	9	8	7	7	8	8	9	6	7	8	8	9	6	7	5	8	9	5	10	9	9	9	8	6	5	46	28	15	11	17	15	16	17	13	14	13	18	-0.0536952	0.00520528
337		2017-03-04 16:06:33	1	59	USA	9	9	7	10	7	7	8	6	7	8	10	10	8	10	10	10	8	10	10	8	10	9	7	10	9	9	9	8	9	8	58	34	19	15	17	20	17	16	16	17	16	19	0.885552	0.178693
342		2017-03-04 16:07:53	1	63	USA	5	5	5	8	8	1	8	9	9	9	5	5	5	9	5	1	4	9	9	9	5	4	2	9	7	1	5	6	6	7	30	24	10	10	2	17	13	12	18	18	18	10	-0.606981	-2.41101
331		2017-03-04 16:11:01	1	25	India	6	7	6	8	9	5	10	9	9	9	8	9	6	9	10	7	10	9	10	10	7	9	7	9	10	5	10	10	10	9	49	39	14	12	12	17	19	20	18	19	19	16	0.75333	-1.54341
340		2017-03-04 16:11:49	2	63	U S A	6	8	3	4	7	4	3	6	4	7	10	9	5	9	10	10	7	8	6	7	10	10	8	10	10	9	8	7	8	9	53	32	16	8	14	13	17	10	14	10	14	17	-0.626546	0.564271
348		2017-03-04 16:12:15	2	35	usa	4	6	5	7	4	8	1	4	1	3	8	9	7	5	7	8	6	1	1	1	1	1	1	1	1	1	1	1	1	1	44	4	12	12	16	12	11	7	5	2	4	15	-2.19027	2.08056
346		2017-03-04 16:12:27	1	45	USA	7	5	8	4	5	4	4	6	7	6	9	7	9	9	9	1	7	9	9	8	9	9	9	9	9	1	8	9	9	9	44	35	16	17	5	13	14	11	15	16	14	12	-0.506578	-0.796026
341		2017-03-04 16:13:36	1	29	India	10	4	7	10	9	7	10	8	7	10	8	7	7	10	10	8	9	6	5	10	8	6	6	10	10	9	10	10	7	10	50	37	18	14	15	20	19	19	14	12	20	11	0.552286	-0.340118
350		2017-03-04 16:13:50	1	62	United States	8	10	9	9	10	8	7	6	10	7	10	10	10	10	10	10	4	10	3	6	10	10	10	10	10	10	3	6	5	6	60	20	18	19	18	19	20	11	16	13	13	20	0.686646	1.38817
319		2017-03-04 16:14:40	2	37	UNITED STATES	9	8	8	10	9	9	8	9	8	9	10	9	8	9	9	10	7	9	9	8	10	8	8	8	9	10	7	9	9	9	55	34	19	16	19	19	18	15	18	17	17	17	0.961942	-0.00384926
352		2017-03-04 16:14:55	2	61	United States	2	2	7	7	10	5	2	2	2	10	6	9	8	8	9	6	6	10	9	7	5	3	3	3	10	4	8	9	9	3	46	29	8	15	11	15	19	8	12	11	17	11	-0.774287	-0.159556
349		2017-03-04 16:19:36	2	26	united states	8	7	8	10	8	1	7	8	6	8	9	9	8	9	7	6	7	9	8	7	9	7	6	9	8	7	7	9	8	7	48	31	17	16	7	19	15	14	17	14	15	16	0.181841	-0.350947
355		2017-03-04 16:24:41	1	74	usa	6	7	4	9	7	3	5	5	6	7	8	7	3	10	7	4	6	5	5	4	8	7	4	10	9	3	7	5	6	7	39	25	14	7	7	19	14	11	10	11	11	14	-1.05875	0.21884
361		2017-03-04 16:28:04	2	31	us	4	6	5	3	6	5	4	4	5	7	8	8	5	8	8	8	4	6	8	9	5	8	5	8	7	6	5	8	8	8	45	29	12	10	13	11	14	8	10	13	16	14	-1.12389	-0.0809023
362		2017-03-04 16:28:53	1	32	USA	7	10	5	9	9	2	10	10	10	10	10	10	9	7	10	2	5	8	3	7	10	10	8	9	10	3	7	9	8	8	48	32	17	14	4	16	19	15	18	13	17	20	0.383747	-0.212861
359		2017-03-04 16:34:21	2	55	USA	9	9	7	9	10	9	6	6	7	8	10	10	7	9	10	10	6	8	7	7	10	10	10	10	10	10	9	9	9	10	56	37	19	14	19	18	20	12	14	14	15	19	0.5528	1.15239
360		2017-03-04 16:36:48	2	20	United States	9	6	9	8	10	10	8	8	7	8	10	8	10	10	10	10	8	8	8	10	10	8	6	9	10	10	9	9	8	9	58	35	19	19	20	18	20	16	16	15	18	14	0.949869	0.203676
367		2017-03-04 16:41:55	2	27	usa	10	5	10	10	8	10	9	5	4	10	5	5	3	10	10	1	8	8	7	8	1	9	1	10	8	1	8	10	8	9	34	35	15	13	11	20	18	17	13	11	18	10	-0.00417255	-0.477281
374		2017-03-04 16:44:28	1	27	America	5	5	6	6	5	6	5	6	6	5	5	5	4	5	6	5	4	6	5	5	5	6	4	5	6	4	5	5	5	5	30	20	10	10	11	11	11	9	12	11	10	10	-1.74981	-0.649171
366		2017-03-04 16:47:28	2	22	United States	5	10	10	10	10	10	3	2	7	8	10	10	2	10	10	1	10	10	10	10	10	10	10	10	10	1	10	10	10	10	43	40	15	12	11	20	20	13	12	17	18	20	0.500408	0.327399
353		2017-03-04 16:49:16	2	25	USA	6	6	6	6	6	6	6	6	6	6	10	10	8	9	10	10	9	7	9	8	8	8	8	8	8	8	8	8	8	8	57	32	16	14	16	15	16	15	13	15	14	16	-0.0035808	-0.000382481
365		2017-03-04 16:50:14	1	34	India	10	10	10	10	10	10	10	10	10	10	10	10	10	10	10	10	10	10	10	10	10	10	10	10	10	10	10	10	10	10	60	40	20	20	20	20	20	20	20	20	20	20	1.94575	-0.32953
378		2017-03-04 16:50:32	1	26	india	5	8	8	8	8	8	8	8	8	8	8	8	8	8	8	8	8	8	8	8	8	8	8	8	8	8	8	8	8	8	48	32	13	16	16	16	16	16	16	16	16	16	0.275393	-0.676701
371		2017-03-04 16:53:22	2	27	India	9	9	7	8	9	9	8	7	5	6	8	8	7	7	8	8	7	6	6	7	9	9	7	8	8	9	8	8	8	7	46	31	17	14	17	15	17	15	13	11	13	17	-0.0527332	0.665664
377		2017-03-04 16:53:40	1	52	USA	7	8	7	8	9	5	6	7	6	8	9	8	7	9	9	9	8	7	7	7	7	7	5	8	9	8	7	6	7	7	51	27	16	14	14	17	18	14	14	13	15	16	0.110515	0.244945
376		2017-03-04 16:53:42	1	29	USA	6	6	9	3	8	5	8	10	3	10	8	10	9	7	10	9	8	6	9	6	2	10	1	2	10	9	9	7	8	7	53	31	14	18	14	10	18	16	16	12	16	16	0.00763813	-0.335273
379		2017-03-04 16:57:11	1	24	United States	2	7	5	7	7	6	3	6	8	7	6	5	5	9	10	9	5	4	10	3	4	3	4	7	9	3	6	9	4	8	44	27	8	10	15	16	17	8	10	18	10	12	-0.969037	-0.298692
370		2017-03-04 16:58:22	2	36	USA	10	10	9	10	8	5	8	7	7	10	10	10	9	7	9	5	9	7	7	6	9	10	5	7	10	5	9	8	8	4	50	29	20	18	10	17	17	17	14	14	16	20	0.63914	0.444076
382		2017-03-04 17:00:43	1	47	United States	9	9	7	10	8	1	8	9	9	7	10	10	9	9	10	1	8	8	8	8	10	9	9	10	10	1	8	8	8	7	49	31	19	16	2	19	18	16	17	17	15	19	0.626601	-0.355915
383		2017-03-04 17:04:53	2	29	India	10	10	10	10	10	10	10	10	10	10	10	10	10	10	10	10	10	10	10	10	10	10	10	10	10	10	10	10	10	10	60	40	20	20	20	20	20	20	20	20	20	20	1.94575	-0.32953
387		2017-03-04 17:10:36	2	27	usa	8	8	6	8	7	8	1	3	1	1	9	9	9	9	9	9	2	2	2	2	9	9	9	9	9	9	2	2	2	2	54	8	17	15	17	17	16	3	5	3	3	17	-1.45832	3.55
386		2017-03-04 17:18:16	2	30	USA	10	10	10	6	8	10	6	9	7	8	9	10	9	6	9	10	6	9	9	8	10	10	10	9	8	10	6	8	7	9	53	30	19	19	20	12	17	12	18	16	16	20	0.636244	0.437867
388		2017-03-04 17:19:46	1	21	usa	10	2	2	10	4	3	10	10	2	2	10	1	2	10	9	10	1	10	2	10	10	2	2	8	3	10	10	4	3	7	42	24	20	4	13	20	13	11	20	4	12	3	-1.11998	-0.451628
389		2017-03-04 17:28:45	2	51	The United States of America	5	2	5	8	8	6	5	6	2	5	10	5	5	10	9	10	8	7	2	5	4	2	2	8	9	5	8	5	5	5	49	23	15	10	16	18	17	13	13	4	10	7	-1.02933	0.53211
393		2017-03-04 17:29:10	2	50	USA	8	8	8	9	8	8	8	8	8	8	10	10	8	9	7	10	3	5	5	6	10	10	10	10	10	10	1	1	1	3	54	6	18	16	18	18	15	11	13	13	14	18	0.121817	0.999904
398		2017-03-04 17:34:16	2	39	United States	5	5	5	7	10	5	5	5	5	10	10	10	8	8	10	5	5	3	5	5	5	5	5	5	5	5	5	5	5	5	51	20	15	13	10	15	20	10	8	10	15	15	-0.583272	1.08923
392		2017-03-04 17:34:59	1	1984	India	10	10	9	10	10	10	10	10	10	9	10	10	9	10	10	10	10	10	10	10	10	10	10	10	10	10	10	10	10	10	59	40	20	18	20	20	20	20	20	20	19	20	1.83206	-0.346373
403		2017-03-04 17:41:46	2	65	USA	6	5	6	4	4	1	3	1	1	5	9	7	6	8	5	1	5	1	1	9	5	5	5	8	7	1	5	1	1	7	36	14	15	12	2	12	9	8	2	2	14	12	-2.2561	1.16765
401		2017-03-04 17:42:55	2	38	USA	5	10	5	7	9	8	5	5	7	10	10	7	7	10	10	10	5	7	7	7	7	10	5	10	10	7	5	10	10	10	54	35	15	12	18	17	19	10	12	14	17	17	0.0520699	0.713311
405		2017-03-04 17:46:33	1	33	USA	2	8	6	5	2	6	4	9	10	8	9	2	1	7	4	5	2	4	7	5	5	6	3	4	4	7	3	2	7	1	28	13	11	7	11	12	6	6	13	17	13	10	-1.75162	-1.47118
409		2017-03-04 17:56:36	2	26	usa	7	7	6	7	6	6	6	7	7	7	7	7	8	8	8	7	7	7	7	8	6	7	6	8	6	7	7	7	7	7	45	28	14	14	13	15	14	13	14	14	15	14	-0.360572	-0.455676
395		2017-03-04 18:00:57	1	30	Canada	3	5	8	6	8	3	5	9	9	9	5	10	7	7	10	2	2	9	10	10	10	10	10	10	10	10	10	10	10	10	41	40	8	15	5	13	18	7	18	19	19	15	-0.293439	-1.44985
412		2017-03-04 18:01:32	2	27	usa	5	4	4	4	6	7	5	5	5	6	6	5	5	6	5	6	6	5	6	5	5	6	4	5	4	6	5	3	5	5	33	18	11	9	13	10	11	11	10	11	11	9	-1.75458	-0.667439
407		2017-03-04 18:03:50	1	37	India	10	10	10	10	10	10	10	10	10	10	10	10	10	10	10	10	10	10	10	10	10	10	10	10	10	10	10	10	10	10	60	40	20	20	20	20	20	20	20	20	20	20	1.94575	-0.32953
411		2017-03-04 18:04:57	2	29	United States of America	10	8	5	9	2	10	10	6	7	10	10	7	6	10	6	10	9	8	7	8	8	9	6	10	6	10	9	7	6	8	49	30	20	11	20	19	8	19	14	14	18	15	0.177609	-0.579977
414		2017-03-04 18:14:21	2	35	United States	6	10	6	5	10	10	8	6	8	10	10	10	10	7	10	7	7	7	7	10	7	7	7	7	7	7	7	7	7	7	54	28	16	16	17	12	20	15	13	15	20	20	0.545834	0.307415
416		2017-03-04 18:16:02	2	29	USA	8	7	9	9	9	9	8	7	9	6	9	10	10	10	10	4	8	8	6	8	10	10	10	10	10	6	10	9	10	10	53	39	17	19	13	19	19	16	15	15	14	17	0.655765	0.282202
413		2017-03-04 18:18:58	1	21	USA	7	9	8	5	8	7	8	8	8	9	7	9	8	8	8	8	9	7	7	8	8	9	9	9	8	9	9	9	10	8	48	36	14	16	15	13	16	17	15	15	17	18	0.233187	-0.516751
418		2017-03-04 18:19:20	1	18	United State	7	8	8	10	10	6	7	7	8	8	8	9	9	10	9	8	8	7	9	9	9	9	9	10	9	7	7	7	9	9	53	32	15	17	14	20	19	15	14	17	17	17	0.691506	-0.0147845
139		2017-03-04 18:20:16	1	26	India	8	5	8	8	6	4	7	8	8	8	9	8	8	9	9	7	10	8	9	8	7	6	6	8	8	6	9	8	8	8	50	33	17	16	11	17	15	17	16	17	16	13	0.28474	-0.984396
419		2017-03-04 18:27:28	1	36	America	1	1	2	2	1	1	1	1	1	1	8	1	9	5	10	1	10	9	5	5	5	1	5	10	10	1	10	10	5	5	34	30	9	11	2	7	11	11	10	6	6	2	-2.79071	-1.18536
425		2017-03-04 18:28:11	1	27	usa	5	6	5	3	6	3	3	3	4	6	6	5	4	5	3	4	5	4	3	4	10	10	10	7	2	5	5	4	6	8	27	23	11	9	7	8	9	8	7	7	10	11	-2.41846	-0.00682735
423		2017-03-04 18:28:23	2	23	ISA	9	8	8	9	8	8	9	7	7	8	10	9	7	9	9	10	6	5	6	7	7	5	3	10	9	8	7	5	5	8	54	25	19	15	18	18	17	15	12	13	15	17	0.341669	0.82229
426		2017-03-04 18:31:00	2	30	United States	7	10	8	10	10	1	7	6	8	10	10	9	9	10	10	1	3	8	8	9	1	1	1	10	10	1	1	1	1	1	49	4	17	17	2	20	20	10	14	16	19	19	0.50215	0.330537
428		2017-03-04 18:39:37	2	43	usa	9	9	9	5	9	1	1	7	7	2	10	10	9	5	9	1	10	9	9	1	10	10	9	6	9	1	10	9	10	1	44	30	19	18	2	10	18	11	16	16	3	19	-0.469659	0.513418
432		2017-03-04 18:39:38	1	33	US	6	6	6	7	7	7	7	6	7	7	7	8	7	9	7	7	8	9	8	7	8	8	8	8	8	9	9	9	7	8	45	33	13	13	14	16	14	15	15	15	14	14	-0.251909	-0.787922
431		2017-03-04 18:41:59	2	53	USA	6	4	7	9	8	4	8	4	7	10	4	7	6	10	9	4	6	9	8	9	5	5	4	10	9	4	8	8	10	10	40	36	10	13	8	19	17	14	13	15	19	11	-0.23275	-1.17003
435		2017-03-04 18:47:53	2	25	USA	1	4	6	9	8	1	3	2	4	9	4	6	10	10	10	1	7	9	9	9	2	7	8	10	9	1	8	9	9	8	41	34	5	16	2	19	18	10	11	13	18	10	-0.7733	-0.996324
408		2017-03-04 18:48:40	1	40	USA	6	9	6	9	9	10	5	3	4	7	9	10	9	9	9	1	5	4	4	8	9	9	9	9	9	1	6	3	4	5	47	18	15	15	11	18	18	10	7	8	15	19	-0.405275	1.76949
434		2017-03-04 18:49:03	2	26	US	10	10	10	10	10	10	10	10	10	10	10	10	6	10	9	5	8	8	8	9	10	10	10	10	10	10	10	10	10	10	50	40	20	16	15	20	19	18	18	18	19	20	1.37409	-0.137908
420		2017-03-04 18:50:08	1	27	USA	9	8	9	7	8	9	8	8	8	9	8	5	7	7	8	1	9	8	8	6	6	6	7	7	8	6	9	8	8	6	36	31	17	16	10	14	16	17	16	16	15	13	0.0947663	-0.928441
436		2017-03-04 18:56:20	2	36	United States	5	5	5	5	5	5	5	5	5	5	10	10	5	10	10	10	5	5	5	5	10	10	10	10	10	10	10	10	10	10	55	40	15	10	15	15	15	10	10	10	10	15	-0.966648	0.906057
437		2017-03-04 18:57:11	2	58	USA	9	10	9	9	10	9	8	9	10	9	10	10	9	10	10	10	8	9	9	10	10	10	10	10	10	10	10	10	10	10	59	40	19	18	19	19	20	16	18	19	19	20	1.45363	0.0883388
440		2017-03-04 19:04:05	1	34	India	3	5	3	2	5	8	7	7	8	7	9	9	6	10	9	10	10	9	10	10	7	7	7	10	8	7	8	9	10	10	53	37	12	9	18	12	14	17	16	18	17	14	-0.194576	-1.64194
430		2017-03-04 19:07:31	2	38	United States of America	7	2	8	6	8	10	6	7	9	9	8	8	7	9	10	1	6	6	6	10	6	6	6	10	9	1	6	7	5	9	43	27	15	15	11	15	18	12	13	15	19	10	-0.164789	-0.597466
441		2017-03-04 19:13:05	2	26	united states	9	10	5	10	10	8	10	6	7	10	10	10	10	10	10	10	10	6	6	6	10	10	6	10	10	10	10	5	5	5	60	25	19	15	18	20	20	20	12	13	16	20	0.942415	0.893712
442		2017-03-04 19:17:08	1	27	United Staes of America	4	3	5	7	5	4	6	5	6	4	7	6	5	6	7	4	4	6	5	6	6	6	5	5	7	4	5	7	4	5	35	21	11	10	8	13	12	10	11	11	10	9	-1.66557	-0.615478
444		2017-03-04 19:23:35	2	55	usa	2	6	4	2	9	2	5	4	7	10	10	9	10	9	6	10	5	3	3	6	6	3	7	8	8	3	3	3	1	7	54	14	12	14	12	11	15	10	7	10	16	15	-1.05936	0.536668
450		2017-03-04 19:30:01	2	60	usa	1	3	5	2	4	1	1	3	5	6	3	10	8	10	10	1	8	6	8	4	10	10	10	10	10	3	10	10	10	5	42	35	4	13	2	12	14	9	9	13	10	13	-1.76424	-0.795876
448		2017-03-04 19:31:37	1	35	USA	6	6	6	7	6	7	7	7	7	6	5	5	6	6	6	6	6	5	6	6	5	5	5	6	5	6	5	4	6	5	34	20	11	12	13	13	12	13	12	13	12	11	-1.09805	-0.800524
451		2017-03-04 19:34:56	1	30	Usa	6	5	5	6	5	8	5	4	5	4	4	5	7	3	5	4	5	4	5	6	5	5	7	4	8	4	5	6	5	3	28	19	10	12	12	9	10	10	8	10	10	10	-1.95303	-0.310637
446		2017-03-04 19:38:56	1	23	American	10	10	5	10	10	10	10	8	7	10	10	10	7	10	10	10	10	7	7	10	10	10	8	10	10	10	10	7	10	10	57	37	20	12	20	20	20	20	15	14	20	20	1.22023	0.408551
452		2017-03-04 19:39:27	2	41	USA	10	9	8	9	10	9	9	8	8	10	10	10	10	10	10	10	10	10	10	10	10	10	10	10	10	10	10	10	10	10	60	40	20	18	19	19	20	19	18	18	20	19	1.56964	-0.10863
454		2017-03-04 19:41:23	2	56	USA	10	10	8	10	9	6	7	9	9	6	6	10	7	10	9	6	9	9	9	6	7	9	5	10	9	6	10	9	10	7	48	36	16	15	12	20	18	16	18	18	12	20	0.720342	-0.186589
457		2017-03-04 19:46:35	1	65	USA	7	7	8	8	8	7	7	8	8	7	10	10	10	9	8	10	6	6	6	7	7	8	6	9	10	8	7	8	7	8	57	30	17	18	17	17	16	13	14	14	14	17	0.257521	0.552302
459		2017-03-04 19:49:44	2	32	United States	7	5	5	5	4	7	5	5	4	8	10	10	8	9	7	10	7	5	4	5	3	2	1	3	2	3	2	1	2	1	54	6	17	13	17	14	11	12	10	8	13	15	-0.869239	0.826017
460		2017-03-04 19:50:37	2	35	United States	7	8	8	8	8	10	9	10	10	10	10	10	10	10	10	10	10	10	10	10	10	10	10	10	10	10	10	10	10	10	60	40	17	18	20	18	18	19	20	20	20	18	1.44281	-0.920096
465		2017-03-04 19:55:45	1	34	usa	7	5	7	2	7	7	5	4	5	7	8	7	3	7	8	8	7	8	8	6	8	7	3	9	8	8	8	8	8	6	41	30	15	10	15	9	15	12	12	13	13	12	-0.977903	-0.300636
455		2017-03-04 19:56:40	1	19	United States of America	7	8	3	8	8	6	8	7	9	8	7	7	4	8	7	6	3	8	5	7	8	8	3	9	6	8	5	9	7	8	39	29	14	7	12	16	15	11	15	14	15	15	-0.543848	-0.461659
466		2017-03-04 19:56:41	1	26	usa	5	5	5	5	6	2	5	5	5	6	8	7	7	8	8	4	7	4	5	6	8	7	8	7	8	1	8	8	7	7	42	30	13	12	6	13	14	12	9	10	12	12	-1.29283	-0.0656516
447		2017-03-04 19:57:31	2	33	india	10	10	9	9	10	10	9	9	9	8	10	10	9	10	10	10	9	10	9	8	10	10	9	10	10	10	9	10	9	8	59	36	20	18	20	19	20	18	19	18	16	20	1.47104	0.182668
463		2017-03-04 20:04:47	1	65	America	8	8	7	8	8	1	7	9	9	8	9	9	9	9	9	1	9	9	9	9	8	7	6	9	9	1	9	9	8	9	46	35	17	16	2	17	17	16	18	18	17	17	0.482115	-1.09
468		2017-03-04 20:08:57	1	24	United States	9	9	7	10	9	10	8	8	7	8	10	10	10	10	10	10	9	9	9	10	10	10	10	10	10	10	9	9	9	10	60	37	19	17	20	20	19	17	17	16	18	19	1.23655	0.306173
470		2017-03-04 20:11:04	1	64	USA	4	3	4	5	8	6	8	6	7	7	6	4	5	7	8	4	4	4	6	8	5	4	4	8	7	4	5	6	6	8	34	25	10	9	10	12	16	12	10	13	15	7	-1.31146	-1.07496
467		2017-03-04 20:15:38	1	31	United States	10	10	9	10	9	9	7	8	8	10	10	10	9	10	10	10	8	9	8	8	5	5	5	5	5	5	8	8	8	5	59	29	20	18	19	20	19	15	17	16	18	20	1.2534	0.623069
474		2017-03-04 20:16:08	1	29	USA	10	10	10	10	10	10	10	10	10	10	10	10	10	10	10	6	10	10	10	10	10	10	10	10	10	10	10	10	10	10	56	40	20	20	16	20	20	20	20	20	20	20	1.86627	-0.475991
471		2017-03-04 20:18:28	1	24	usa	3	3	8	7	8	5	7	6	7	6	6	7	6	8	4	8	7	4	8	7	4	8	7	7	8	7	6	6	7	4	39	23	9	14	13	15	12	14	10	15	13	10	-0.964487	-1.03261
473		2017-03-04 20:19:45	2	39	United States	6	3	7	3	9	8	5	5	5	9	10	10	8	9	9	10	8	7	6	8	7	6	6	7	8	10	10	7	7	9	56	33	16	15	18	12	18	13	12	11	17	13	-0.244598	0.343036
478		2017-03-04 20:22:29	1	24	USA	5	5	6	6	5	1	5	4	4	5	10	10	8	8	9	2	6	7	9	6	7	7	7	7	7	7	7	7	6	7	47	27	15	14	3	14	14	11	11	13	11	15	-0.918291	0.0100674
477		2017-03-04 20:25:16	2	64	United States of America	1	2	5	7	6	1	7	7	7	2	1	1	7	9	8	1	8	9	9	1	1	1	3	7	9	1	8	6	6	1	27	21	2	12	2	16	14	15	16	16	3	3	-1.74247	-2.73937
475		2017-03-04 20:29:57	1	45	USA	4	10	10	10	10	10	10	10	10	10	10	10	10	10	10	10	10	10	10	10	9	9	9	9	9	9	9	9	9	9	60	36	14	20	20	20	20	20	20	20	20	20	1.71651	-0.812989
480		2017-03-04 20:30:03	2	34	United States	10	10	6	8	10	10	5	5	6	7	10	10	6	10	10	10	10	8	9	6	10	10	3	9	10	10	10	10	10	5	56	35	20	12	20	18	20	15	13	15	13	20	0.617133	1.14679
482		2017-03-04 20:30:59	2	30	America	9	5	8	2	8	10	1	8	5	7	9	9	10	2	10	9	2	2	2	7	9	9	9	3	9	10	2	2	3	8	49	15	18	18	19	4	18	3	10	7	14	14	-1.11968	1.90142
485		2017-03-04 20:35:34	2	31	usa	2	2	2	2	2	2	1	3	3	3	7	10	8	10	10	4	10	9	9	6	8	10	9	5	10	7	10	9	9	7	49	35	9	10	6	12	12	11	12	12	9	12	-1.63123	-0.848034
486		2017-03-04 20:38:23	2	27	USA	5	5	6	4	6	1	6	7	7	6	7	8	7	7	9	1	6	8	8	8	7	9	7	9	10	1	8	9	8	7	39	32	12	13	2	11	15	12	15	15	14	13	-0.872056	-1.26692
487		2017-03-04 20:38:42	1	34	USA	9	8	7	8	8	8	9	7	8	7	7	7	8	8	7	9	7	8	7	6	6	7	8	8	7	9	7	6	8	7	46	28	16	15	17	16	15	16	15	15	13	15	0.086839	-0.259708
479		2017-03-04 20:40:27	2	30	united states	7	8	8	8	10	7	8	6	8	10	10	10	10	10	10	10	8	7	8	9	7	8	6	9	9	8	8	9	9	9	60	35	17	18	17	18	20	16	13	16	19	18	0.900847	0.373456
491		2017-03-04 20:49:27	1	26	USA	7	9	5	9	8	4	8	3	7	7	4	8	7	8	10	5	9	2	6	3	4	8	6	10	10	7	9	3	8	2	42	22	11	12	9	17	18	17	5	13	10	17	-0.636664	0.490382
492		2017-03-04 20:50:59	2	28	us	9	9	4	9	9	9	9	8	8	8	9	7	5	9	9	8	8	8	8	6	9	9	6	9	9	9	9	9	8	7	47	33	18	9	17	18	18	17	16	16	14	16	0.381365	-0.245539
489		2017-03-04 20:55:18	2	39	usa	9	7	5	4	9	1	3	3	3	9	9	7	6	9	9	1	2	5	6	9	9	7	6	9	9	6	6	7	6	9	41	28	18	11	2	13	18	5	8	9	18	14	-1.05477	1.04058
494		2017-03-04 20:55:44	1	24	US	2	3	6	8	4	10	10	8	6	7	1	9	7	5	8	1	10	9	7	6	2	10	4	6	9	1	10	9	10	7	31	36	3	13	11	13	12	20	17	13	13	12	-0.860698	-2.45788
495		2017-03-04 20:59:02	2	36	USA	8	8	5	6	8	8	5	7	7	7	10	9	4	7	9	10	8	7	7	6	10	9	6	8	9	10	7	7	7	6	49	27	18	9	18	13	17	13	14	14	13	17	-0.196766	0.355979
497		2017-03-04 21:00:46	1	33	United States	9	10	1	9	9	5	9	9	9	9	9	1	1	9	8	10	9	9	9	5	8	8	8	8	8	9	9	8	8	4	38	29	18	2	15	18	17	18	18	18	14	11	0.0260279	-1.45805
500		2017-03-04 21:06:40	2	25	United States	3	4	8	6	3	5	2	8	6	7	7	8	9	3	9	1	6	6	6	7	8	9	8	7	8	1	9	8	8	7	37	32	10	17	6	9	12	8	14	12	14	12	-1.31915	-0.827916
504		2017-03-04 21:21:52	1	25	USA	7	7	7	7	7	8	7	7	8	7	10	9	9	10	9	9	8	8	9	9	9	9	8	9	9	8	7	8	8	8	56	31	17	16	17	17	16	15	15	17	16	16	0.457231	-0.201318
506		2017-03-04 21:26:23	1	41	United States	8	10	10	7	10	8	10	10	9	9	10	10	1	10	10	10	3	3	4	8	10	10	2	10	10	9	3	2	3	7	51	15	18	11	18	17	20	13	13	13	17	20	0.416287	0.998677
505		2017-03-04 21:30:14	2	44	United States	8	7	3	7	8	1	10	8	9	8	10	8	7	10	8	1	10	9	9	9	8	9	8	10	9	1	10	10	10	10	44	40	18	10	2	17	16	20	17	18	17	15	0.286202	-1.65341
510		2017-03-04 21:34:17	1	20	USA	1	1	1	1	1	1	1	1	1	1	2	2	2	2	2	2	2	2	2	2	2	2	2	2	2	2	2	2	2	2	12	8	3	3	3	3	3	3	3	3	3	3	-4.66612	-0.777658
499		2017-03-04 21:38:18	2	24	Canada	9	7	6	8	10	10	9	9	10	10	8	8	10	9	10	1	9	10	10	9	9	9	10	10	10	1	10	10	10	9	46	39	17	16	11	17	20	18	19	20	19	15	1.00607	-1.25443
513		2017-03-04 21:39:13	1	24	usa	8	7	8	4	4	10	8	7	9	7	6	5	5	7	6	7	5	5	8	8	9	7	7	8	6	9	4	8	8	4	36	24	14	13	17	11	10	13	12	17	15	12	-0.745412	-0.989032
512		2017-03-04 21:39:39	2	24	us	9	9	9	9	10	9	9	9	9	9	10	10	9	10	10	10	4	4	4	9	9	9	9	9	9	9	9	9	9	9	59	36	19	18	19	19	20	13	13	13	18	19	0.828272	1.27648
511		2017-03-04 21:41:00	2	29	United States of America	10	10	10	5	9	10	9	9	8	9	10	10	10	10	10	10	9	9	9	9	10	10	10	10	10	10	10	10	10	9	60	39	20	20	20	15	19	18	18	17	18	20	1.30757	0.128472
514		2017-03-04 21:45:04	2	34	usa	9	10	7	9	10	10	7	5	10	10	9	9	8	10	10	7	6	5	2	6	10	10	10	10	10	10	10	5	5	7	53	27	18	15	17	19	20	13	10	12	16	19	0.406029	1.4822
515		2017-03-04 21:45:55	1	45	USA	8	8	5	7	9	8	4	6	8	10	10	10	7	8	9	8	9	8	8	7	10	8	6	10	9	8	8	9	9	6	52	32	18	12	16	15	18	13	14	16	17	18	0.295846	0.233658
516		2017-03-04 21:49:20	1	28	usa	8	7	7	9	10	3	4	10	7	6	7	5	4	5	3	3	6	1	5	4	1	4	1	5	5	10	3	9	9	9	27	30	15	11	6	14	13	10	11	12	10	12	-1.25852	-0.0744588
518		2017-03-04 21:57:46	2	25	usa	10	10	1	3	10	1	1	1	1	1	6	6	6	6	6	6	6	6	6	6	6	6	6	6	6	6	6	6	6	6	36	24	16	7	7	9	16	7	7	7	7	16	-1.86076	1.44945
517		2017-03-04 21:59:25	1	31	United States	4	1	6	8	5	6	2	2	1	7	9	8	7	9	9	9	8	6	5	5	10	10	9	9	9	9	9	9	9	9	51	36	13	13	15	17	14	10	8	6	12	9	-1.28308	0.791056
520		2017-03-04 22:02:49	1	25	USA	6	7	6	6	8	6	6	6	6	6	6	7	6	6	8	6	6	6	6	6	5	6	5	5	7	5	5	5	5	5	39	20	12	12	12	12	16	12	12	12	12	14	-0.885024	-0.118088
521		2017-03-04 22:11:17	1	36	Denmark	5	4	6	5	6	3	6	7	7	7	5	4	7	6	8	4	7	7	6	4	3	4	5	6	8	3	7	7	7	7	34	28	10	13	7	11	14	13	14	13	11	8	-1.29509	-1.39903
523		2017-03-04 22:15:57	1	53	USA	7	9	8	7	10	1	9	9	9	8	10	10	9	10	10	1	8	8	8	9	8	6	9	10	9	1	8	9	9	9	50	35	17	17	2	17	20	17	17	17	17	19	0.711425	-0.599367
524		2017-03-04 22:17:33	2	53	USA	9	8	8	8	8	10	7	9	9	10	10	10	9	10	10	10	7	9	8	10	10	10	10	10	10	10	9	9	8	10	59	36	19	17	20	18	18	14	18	17	20	18	1.09048	0.0539419
525		2017-03-04 22:37:55	1	37	Us	2	2	3	4	3	4	4	7	6	6	9	7	3	10	9	10	6	9	9	9	6	3	1	9	6	8	5	8	7	8	48	28	11	6	14	14	12	10	16	15	15	9	-1.10225	-1.52531
528		2017-03-04 22:38:11	1	28	usa	5	2	7	1	3	8	8	8	9	6	8	9	4	6	4	8	9	4	8	7	4	1	8	3	8	6	8	8	8	9	39	33	13	11	16	7	7	17	12	17	13	11	-1.17833	-1.80995
527		2017-03-04 22:39:21	1	25	USA	3	6	3	8	3	5	5	5	7	9	3	6	4	10	10	2	10	8	10	10	3	6	6	10	8	7	10	9	9	8	35	36	6	7	7	18	13	15	13	17	19	12	-0.71808	-2.18106
526		2017-03-04 22:39:41	2	45	US	7	7	7	7	8	6	7	6	6	8	6	6	7	9	6	10	5	7	7	7	6	7	8	8	8	9	7	6	7	7	44	27	13	14	16	16	14	12	13	13	15	13	-0.449038	-0.215526
531		2017-03-04 22:47:56	2	53	USA	8	8	6	8	9	5	8	8	8	10	10	8	8	8	8	10	6	5	5	5	8	6	6	9	9	5	9	6	6	3	52	24	18	14	15	16	17	14	13	13	15	16	0.0712684	0.434518
533		2017-03-04 22:50:23	2	31	USA	9	9	10	10	10	10	9	10	9	9	10	10	10	10	10	10	10	10	10	10	10	10	10	10	10	10	10	10	10	10	60	40	19	20	20	20	20	19	20	19	19	19	1.74939	-0.279766
530		2017-03-04 22:51:21	1	30	United States of America	9	9	8	6	9	2	8	5	8	5	10	10	10	10	10	1	10	10	10	10	10	10	10	10	10	5	10	9	10	10	51	39	19	18	3	16	19	18	15	18	15	19	0.671347	-0.363951
537		2017-03-04 22:56:16	2	40	usa	6	5	7	6	9	5	5	5	5	7	10	10	7	10	10	10	3	3	6	7	10	10	4	10	10	10	2	3	5	5	57	15	16	14	15	16	19	8	8	11	14	15	-0.49004	1.47069
536		2017-03-04 22:56:40	1	18	USA	6	5	6	6	4	5	7	7	3	5	6	7	6	6	8	6	5	6	5	7	7	7	6	6	6	7	4	7	7	8	39	26	12	12	11	12	12	12	13	8	12	12	-1.30546	-0.312256
535		2017-03-04 22:59:34	2	24	usa	7	9	7	5	9	1	3	7	2	3	10	10	10	9	10	1	9	4	4	3	10	10	10	4	10	1	10	4	10	4	50	28	17	17	2	14	19	12	11	6	6	19	-0.773293	1.65405
543		2017-03-04 23:07:54	2	44	USA	6	6	4	3	6	5	7	2	4	6	5	6	4	7	3	7	4	4	6	6	6	6	4	6	4	4	4	5	6	4	32	19	11	8	12	10	9	11	6	10	12	12	-1.94503	-0.20557
539		2017-03-04 23:09:24	2	44	USA	3	3	5	3	1	1	4	4	3	3	2	1	3	8	5	1	9	5	1	7	5	5	5	10	8	5	9	8	5	7	20	29	5	8	2	11	6	13	9	4	10	4	-2.91871	-1.68502
545		2017-03-04 23:10:54	1	25	usa	10	9	10	5	1	5	5	6	6	1	4	5	6	7	6	10	2	1	8	10	5	6	5	4	7	10	7	1	6	5	38	19	14	16	15	12	7	7	7	14	11	14	-1.39985	0.421752
540		2017-03-04 23:12:02	2	25	United states	6	7	7	5	7	1	8	8	9	7	6	6	7	5	8	1	10	9	9	7	7	6	8	6	10	5	10	10	10	9	33	39	12	14	2	10	15	18	17	18	14	13	-0.451135	-2.19422
542		2017-03-04 23:15:53	2	28	USA	5	6	6	7	7	5	5	8	9	10	8	8	7	7	7	7	7	7	8	8	6	7	5	6	5	6	7	8	9	8	44	32	13	13	12	14	14	12	15	17	18	14	-0.267573	-1.05559
546		2017-03-04 23:16:16	1	25	usa	9	2	9	1	8	5	10	3	6	9	1	6	3	6	7	10	9	4	2	8	8	7	7	1	2	8	4	5	3	1	33	13	10	12	15	7	15	19	7	8	17	8	-1.30475	-0.882461
547		2017-03-04 23:18:06	1	24	usa	6	9	4	4	8	6	10	8	10	8	6	4	1	4	8	1	10	8	8	8	10	4	4	5	4	10	3	2	5	8	24	18	12	5	7	8	16	20	16	18	16	13	-0.611413	-2.45851
544		2017-03-04 23:18:07	2	41	usa	10	10	10	10	10	10	8	8	6	10	10	10	10	10	10	10	2	2	2	10	3	3	3	3	3	3	3	3	3	3	60	12	20	20	20	20	20	10	10	8	20	20	0.696355	2.43843
541		2017-03-04 23:23:29	2	54	United States	2	10	2	5	10	1	9	10	10	10	10	10	4	10	9	10	3	8	3	9	9	10	1	10	10	9	9	8	9	8	53	34	12	6	11	15	19	12	18	13	19	20	-0.0521137	-0.499592
550		2017-03-04 23:27:47	2	22	United States	7	9	6	9	9	1	4	5	6	7	8	10	4	9	10	1	6	6	7	7	8	10	6	9	9	1	7	8	8	8	42	31	15	10	2	18	19	10	11	13	14	19	-0.408785	0.584372
548		2017-03-04 23:32:59	1	53	USA	5	3	4	3	6	1	2	7	6	7	7	5	6	9	7	2	8	6	7	7	6	7	5	9	6	2	7	9	7	8	36	31	12	10	3	12	13	10	13	13	14	8	-1.45092	-1.31591
553		2017-03-04 23:40:29	1	23	USA	7	7	8	8	6	7	6	7	6	7	5	8	6	8	7	7	8	7	9	8	7	8	6	8	6	7	7	8	9	7	41	31	12	14	14	16	13	14	14	15	15	15	-0.301332	-0.693288
552		2017-03-04 23:42:00	1	22	United States	8	9	7	8	7	1	6	5	9	10	10	6	10	10	10	2	5	7	7	10	7	8	8	10	7	2	5	6	7	9	48	27	18	17	3	18	17	11	12	16	20	15	0.157721	-0.0912253
554		2017-03-04 23:47:50	2	36	United States	1	9	5	5	8	1	2	5	1	9	3	8	6	8	8	1	10	10	1	8	2	8	6	6	8	1	10	9	1	9	34	29	4	11	2	13	16	12	15	2	17	17	-1.34339	-0.486918
557		2017-03-04 23:50:31	2	42	usa	6	5	6	6	5	6	4	1	1	5	6	8	6	6	6	6	3	1	1	3	10	10	10	10	10	10	1	1	1	2	38	5	12	12	12	12	11	7	2	2	8	13	-2.30698	1.85701
556		2017-03-04 23:52:03	1	60	United States	10	10	10	8	10	1	10	9	10	10	3	4	9	10	10	1	10	10	8	1	3	4	8	10	10	1	10	10	9	3	37	32	13	19	2	18	20	20	19	18	11	14	0.478121	-1.47449
558		2017-03-04 23:52:29	1	29	USA	7	5	10	10	9	3	9	9	9	10	8	10	10	10	9	5	9	10	9	9	9	8	10	10	9	7	10	10	10	10	52	40	15	20	8	20	18	18	19	18	19	15	0.980814	-1.244
562		2017-03-04 23:53:02	1	32	USA	4	2	4	7	7	8	5	3	3	6	9	6	6	9	9	2	8	7	8	8	4	5	4	9	9	8	8	6	8	6	41	28	13	10	10	16	16	13	10	11	14	8	-1.01012	-0.432535
564		2017-03-05 00:03:40	2	63	USA	8	7	8	7	9	9	4	6	7	8	10	9	10	10	10	10	9	8	8	7	10	10	9	10	10	10	10	9	9	8	59	36	18	18	19	17	19	13	14	15	15	16	0.524886	0.679475
565		2017-03-05 00:05:47	1	56	USA	8	7	8	9	6	5	6	6	8	8	10	10	9	10	10	10	8	7	7	8	8	9	7	9	7	8	7	6	7	8	59	28	18	17	15	19	16	14	13	15	16	17	0.43241	0.430407
568		2017-03-05 00:10:11	1	33	usa	8	9	8	7	7	1	5	4	4	7	9	9	8	9	9	1	5	5	3	7	9	9	9	9	9	1	7	5	6	9	45	27	17	16	2	16	16	10	9	7	14	18	-0.707604	1.30334
569		2017-03-05 00:12:22	2	28	US	7	10	9	7	9	9	6	10	8	8	6	7	7	9	5	6	8	10	9	8	10	10	10	10	10	10	10	10	10	10	40	40	13	16	15	16	14	14	20	17	16	17	0.308777	-1.05229
571		2017-03-05 00:16:05	2	26	usa	10	7	3	8	10	6	5	4	8	10	10	10	9	8	10	10	6	7	4	5	10	10	9	9	10	7	7	8	8	5	57	28	20	12	16	16	20	11	11	12	15	17	0.0498419	1.35283
570		2017-03-05 00:18:22	1	40	U.S.A	7	6	7	7	7	7	8	8	8	8	10	10	9	9	10	10	8	8	9	9	6	8	6	10	10	7	9	9	9	8	58	35	17	16	17	16	17	16	16	17	17	16	0.577117	-0.388652
567		2017-03-05 00:21:02	1	62	USA`	8	8	8	10	8	6	8	5	5	10	9	9	9	10	10	9	8	8	8	9	10	10	9	10	10	8	9	9	9	10	56	37	17	17	15	20	18	16	13	13	19	17	0.659328	0.395238
573		2017-03-05 00:21:15	2	57	USA	10	10	10	8	10	10	5	7	8	9	2	10	3	10	10	1	10	5	5	10	10	10	10	10	10	10	10	10	10	10	36	40	12	13	11	18	20	15	12	13	19	20	0.288589	0.198132
566		2017-03-05 00:25:10	2	43	United States	10	9	9	9	10	10	9	9	9	9	10	10	10	10	10	10	8	9	9	10	10	10	10	10	10	10	9	9	9	10	60	37	20	19	20	19	20	17	18	18	19	19	1.50871	0.16324
563		2017-03-05 00:26:10	2	34	United States	3	5	5	5	10	1	2	1	5	10	8	10	7	9	10	8	5	5	5	5	2	5	1	10	10	1	8	5	1	5	52	19	11	12	9	14	20	7	6	10	15	15	-1.03466	1.08288
572		2017-03-05 00:26:28	1	31	United States of America	5	5	4	7	8	8	8	6	6	8	9	9	6	9	9	9	3	4	4	9	8	8	8	8	9	8	8	6	6	8	51	28	14	10	17	16	17	11	10	10	17	14	-0.54295	0.578729
574		2017-03-05 00:26:58	1	26	USA	8	7	8	8	10	1	7	9	9	8	8	7	7	7	10	1	8	8	9	8	7	7	8	7	10	1	8	7	9	7	40	31	16	15	2	15	20	15	17	18	16	14	0.2262	-1.11555
577		2017-03-05 00:35:08	1	31	United States of America	5	6	7	8	9	10	10	10	10	10	3	9	3	9	10	1	10	10	10	10	3	9	3	9	10	1	10	10	10	10	35	40	8	10	11	17	19	20	20	20	20	15	0.545116	-2.52627
581		2017-03-05 00:35:21	2	51	USA	3	8	8	5	3	5	3	2	3	7	7	10	8	8	7	1	7	6	4	6	7	9	6	9	8	1	8	5	4	6	41	23	10	16	6	13	10	10	8	7	13	18	-1.41565	0.533429
579		2017-03-05 00:35:29	2	43	United States	9	10	7	5	10	5	9	9	9	9	10	10	9	9	10	10	6	8	8	8	9	8	8	9	10	9	8	8	8	8	58	32	19	16	15	14	20	15	17	17	17	20	0.828836	0.142096
583		2017-03-05 00:37:08	1	40	United Kingdom	4	6	8	6	9	4	7	3	7	7	7	5	6	10	9	2	3	3	2	6	3	3	5	7	8	2	6	5	6	3	39	20	11	14	6	16	18	10	6	9	13	11	-1.18609	0.588042
587		2017-03-05 00:38:20	2	21	USA	1	1	1	1	4	1	1	3	8	7	1	1	1	10	10	1	1	10	1	10	1	1	1	10	10	1	10	10	10	10	24	40	2	2	2	11	14	2	13	9	17	2	-2.74182	-2.02999
585		2017-03-05 00:38:46	2	22	USA	6	9	8	9	9	3	7	1	1	10	8	10	10	7	10	1	10	7	8	10	8	10	7	7	10	1	8	3	2	10	46	23	14	18	4	16	19	17	8	9	20	19	0.0344978	0.557329
588		2017-03-05 00:39:05	1	32	USA	8	9	8	9	9	8	9	8	8	9	10	10	9	10	10	10	8	9	9	10	8	8	7	10	10	9	9	8	9	9	59	35	18	17	18	19	19	17	17	17	19	19	1.1903	-0.0176903
584		2017-03-05 00:41:03	2	21	United States	2	5	5	3	10	7	6	2	2	10	9	5	7	9	8	1	8	10	10	10	1	7	1	10	10	6	9	10	9	10	39	38	11	12	8	12	18	14	12	12	20	10	-0.668971	-1.07569
591		2017-03-05 00:46:27	2	32	USA	6	6	6	4	7	5	5	6	5	7	7	8	6	6	7	8	7	5	5	6	7	6	5	5	4	6	7	6	7	5	42	25	13	12	13	10	14	12	11	10	13	14	-1.09951	0.023822
594		2017-03-05 00:46:38	3	26	USA	6	2	6	5	6	1	6	6	6	6	10	9	10	7	10	1	7	9	9	6	3	3	3	8	8	1	8	8	8	5	47	29	16	16	2	12	16	13	15	15	12	11	-0.629646	-0.905938
593		2017-03-05 00:49:37	2	25	USA	5	10	5	10	10	1	5	5	5	5	10	10	10	10	10	1	1	10	10	10	10	10	10	10	10	1	5	10	10	10	51	35	15	15	2	20	20	6	15	15	15	20	0.0754169	0.687622
590		2017-03-05 00:52:43	1	47	USA	1	2	3	8	10	2	8	10	8	10	1	1	3	9	9	2	10	10	10	10	3	4	3	10	10	2	10	10	10	10	25	40	2	6	4	17	19	18	20	18	20	3	-0.609361	-4.0568
589		2017-03-05 00:55:13	2	50	USA	7	8	9	5	8	7	4	6	8	6	10	10	9	9	10	10	4	6	5	6	10	7	10	10	10	10	4	6	3	5	58	18	17	18	17	14	18	8	12	13	12	18	-0.134765	1.41534
596		2017-03-05 00:55:36	1	54	USA	8	7	7	8	8	6	8	6	7	8	9	9	8	9	9	8	7	7	7	8	7	7	8	5	8	7	6	6	6	7	52	25	17	15	14	17	17	15	13	14	16	16	0.215692	0.17017
595		2017-03-05 00:56:39	2	67	USA	9	9	9	8	9	9	8	9	9	9	10	10	9	10	10	10	8	8	8	9	9	10	9	10	10	9	9	9	9	10	59	37	19	18	19	18	19	16	17	17	18	19	1.15976	0.220342
592		2017-03-05 00:57:12	2	50	United States	6	10	6	7	10	6	6	5	1	7	10	10	10	10	10	10	2	1	2	1	10	10	9	10	10	10	2	10	2	2	60	16	16	16	16	17	20	8	6	3	8	20	-0.727069	3.25461
601		2017-03-05 01:03:35	2	28	india	9	8	8	8	9	9	9	8	9	10	8	6	8	7	7	7	5	8	8	9	9	9	8	9	9	8	7	8	10	8	43	33	17	16	16	15	16	14	16	17	19	14	0.379963	-0.624779
600		2017-03-05 01:05:33	1	21	United States of America	4	8	8	7	7	6	6	7	7	7	8	9	9	7	9	7	8	7	8	8	7	9	8	8	9	8	9	8	7	9	49	33	12	17	13	14	16	14	14	15	15	17	-0.0734428	-0.348158
605		2017-03-05 01:13:17	2	22	Scotland	7	9	8	9	6	10	4	5	7	10	3	10	9	9	9	1	7	4	5	10	5	10	9	7	10	10	9	8	7	9	41	33	10	17	11	18	15	11	9	12	20	19	-0.202079	0.391959
607		2017-03-05 01:15:07	1	27	USA	8	7	7	6	6	4	2	2	2	8	10	10	7	6	8	3	3	3	3	7	8	8	7	6	7	3	3	3	3	6	44	15	18	14	7	12	14	5	5	5	15	17	-1.36247	2.04332
604		2017-03-05 01:17:40	1	30	usa	6	4	5	9	10	5	5	8	7	9	7	6	7	8	10	5	7	7	9	9	8	9	6	10	10	6	10	10	7	9	43	36	13	12	10	17	20	12	15	16	18	10	-0.101369	-0.915938
599		2017-03-05 01:18:29	2	35	USA	9	9	9	2	9	10	7	5	5	9	10	10	10	10	10	1	6	3	6	6	6	4	6	10	10	10	10	2	6	9	51	27	19	19	11	12	19	13	8	11	15	19	-0.0617151	1.47385
608		2017-03-05 01:20:13	2	37	USA	8	7	5	9	9	9	7	6	7	9	10	9	8	8	9	10	7	7	7	5	9	9	6	9	9	9	8	8	8	5	54	29	18	13	19	17	18	14	13	14	14	16	0.211084	0.605692
606		2017-03-05 01:23:02	2	60	USA	5	5	3	7	8	1	7	1	10	9	10	9	4	9	9	1	6	2	5	6	7	9	8	9	8	1	6	4	3	9	42	22	15	7	2	16	17	13	3	15	15	14	-0.984111	0.141755
602		2017-03-05 01:36:45	1	37	USA	8	9	2	8	6	8	5	5	3	5	8	10	5	8	7	10	5	6	5	6	5	6	6	6	7	7	7	6	7	6	48	26	16	7	18	16	13	10	11	8	11	19	-0.87519	1.28514
616		2017-03-05 01:37:10	1	37	usa	6	7	6	5	10	6	10	7	7	10	10	10	9	9	10	10	6	6	6	5	8	10	8	10	10	8	10	9	10	10	58	39	16	15	16	14	20	16	13	13	15	17	0.226793	0.387477
617		2017-03-05 01:39:02	1	24	USA	8	6	8	10	5	10	5	7	7	9	10	10	9	8	10	1	9	9	9	6	6	5	7	8	7	8	10	9	9	3	48	31	18	17	11	18	15	14	16	16	15	16	0.330393	-0.214823
611		2017-03-05 01:41:01	1	42	USA	8	8	4	9	8	8	6	6	5	8	7	8	7	8	7	7	7	7	8	8	8	9	7	7	8	8	8	7	8	8	44	31	15	11	15	17	15	13	13	13	16	16	-0.208111	0.0397829
615		2017-03-05 01:46:05	2	56	United States	9	10	8	10	9	7	9	6	10	10	10	10	9	10	10	10	8	7	7	6	10	10	8	10	10	10	9	6	6	7	59	28	19	17	17	20	19	17	13	17	16	20	1.025	0.646364
620		2017-03-05 01:50:06	1	27	United State	7	7	7	7	9	7	7	7	8	7	7	7	7	6	7	1	7	6	7	7	7	7	7	7	7	7	7	7	7	7	35	28	14	14	8	13	16	14	13	15	14	14	-0.452526	-0.612971
623		2017-03-05 01:50:55	1	27	USA	7	7	7	4	4	1	2	2	2	3	10	10	7	7	10	1	7	7	5	5	7	7	7	9	10	1	2	10	10	7	45	29	17	14	2	11	14	9	9	7	8	17	-1.43336	1.20665
618		2017-03-05 01:55:08	2	26	India	10	10	10	10	10	10	8	7	7	8	10	10	10	10	10	10	9	8	8	9	10	10	10	10	10	10	9	8	8	10	60	35	20	20	20	20	20	17	15	15	17	20	1.32123	0.944697
624		2017-03-05 01:56:53	1	27	INDIA	7	3	4	3	6	3	7	9	7	8	7	9	5	6	9	4	6	4	5	9	3	3	7	4	6	6	3	9	1	1	40	14	14	9	7	9	15	13	13	12	17	12	-1.01692	-0.969703
627		2017-03-05 02:05:02	2	37	US	10	10	7	8	10	10	8	7	9	10	10	10	9	10	10	10	8	6	6	8	10	10	9	10	10	10	8	8	8	9	59	33	20	16	20	18	20	16	13	15	18	20	1.00183	0.964054
630		2017-03-05 02:08:55	2	24	Jamaica	7	10	10	8	10	5	10	10	10	10	10	10	10	10	10	1	10	6	10	10	10	10	10	10	10	1	10	10	10	10	51	40	17	20	6	18	20	20	16	20	20	20	1.30589	-0.790591
631		2017-03-05 02:10:18	2	32	United States	6	8	8	8	7	8	6	6	4	4	10	8	8	10	8	10	10	10	8	10	10	3	5	10	10	10	10	1	8	10	54	29	16	16	18	18	15	16	16	12	14	16	0.237141	0.0924007
629		2017-03-05 02:10:36	2	21	USA	6	1	10	10	10	6	10	10	10	10	10	10	1	10	9	1	6	6	6	2	1	1	1	10	10	1	1	1	1	1	41	4	16	11	7	20	19	16	16	16	12	11	0.00722592	-0.822371
625		2017-03-05 02:13:02	2	20	United States	4	10	7	8	6	6	9	5	8	9	4	10	7	6	9	9	9	9	8	4	8	10	7	4	10	9	6	6	9	7	45	28	8	14	15	14	15	18	14	16	13	20	-0.11016	-0.818331
626		2017-03-05 02:15:14	1	23	usa	4	4	9	7	8	10	8	8	7	9	8	10	10	10	10	7	10	9	9	10	5	6	6	7	7	8	9	8	8	7	55	32	12	19	17	17	18	18	17	16	19	14	0.670989	-1.01711
632		2017-03-05 02:20:24	2	53	United States	6	6	6	8	10	6	8	8	9	10	10	10	9	10	10	10	10	9	9	10	10	10	9	10	10	10	10	10	10	10	59	40	16	15	16	18	20	18	17	18	20	16	1.00106	-0.750372
634		2017-03-05 02:22:01	1	31	US	5	4	8	4	5	5	1	3	3	8	10	3	2	9	6	10	8	7	6	4	9	3	1	5	6	10	9	6	6	1	40	22	15	10	15	13	11	9	10	9	12	7	-1.5817	-0.0112541
637		2017-03-05 02:25:45	2	42	usa	7	9	5	5	10	8	8	3	2	10	10	10	10	9	10	10	7	3	1	10	7	10	6	10	10	10	8	8	5	10	59	31	17	15	18	14	20	15	6	3	20	19	-0.120506	2.0847
640		2017-03-05 02:36:27	1	22	USA	9	8	7	6	8	8	7	6	6	8	10	10	9	9	10	9	7	8	9	8	8	9	8	9	9	9	8	9	8	7	57	32	19	16	17	15	18	14	14	15	16	18	0.463124	0.531741
641		2017-03-05 02:36:36	2	79	United State	10	10	10	10	10	10	10	10	10	10	10	10	10	10	10	10	10	10	10	10	10	10	10	10	10	10	10	10	10	10	60	40	20	20	20	20	20	20	20	20	20	20	1.94575	-0.32953
642		2017-03-05 02:38:57	2	48	USA	7	5	7	9	7	7	6	9	8	9	8	8	9	8	9	7	7	8	7	8	8	8	8	8	9	8	7	9	9	8	49	33	15	16	14	17	16	13	17	15	17	13	0.15931	-0.614421
636		2017-03-05 02:39:42	2	26	USA	9	6	8	3	7	4	7	8	4	10	9	6	6	8	4	8	7	7	8	7	4	7	8	10	4	7	7	9	5	2	41	23	18	14	12	11	11	14	15	12	17	12	-0.569577	-0.753547
644		2017-03-05 02:45:59	1	33	USA	9	8	6	10	10	9	8	9	9	9	10	9	8	10	10	10	10	9	10	9	10	9	8	10	10	10	10	9	10	10	57	39	19	14	19	20	20	18	18	19	18	17	1.27144	-0.364343
643		2017-03-05 02:48:20	2	28	United States	5	9	5	7	5	10	6	3	5	2	10	10	10	10	10	4	10	10	10	10	10	10	10	10	10	3	10	10	10	10	54	40	15	15	14	17	15	16	13	15	12	19	0.0803729	0.146811
645		2017-03-05 02:52:21	2	25	U.S.	5	5	6	6	6	4	6	5	5	7	6	5	6	5	6	6	6	5	4	6	6	5	6	7	6	7	6	7	7	6	34	26	11	12	10	11	12	12	10	9	13	10	-1.52638	-0.493465
646		2017-03-05 03:03:32	2	32	US	8	8	8	8	8	8	6	8	7	8	9	10	9	9	9	10	8	6	8	7	8	10	9	9	9	9	9	8	8	9	56	34	17	17	18	17	17	14	14	15	15	18	0.448544	0.491115
647		2017-03-05 03:06:05	1	27	India	10	10	10	10	10	9	10	10	10	10	10	10	10	10	10	10	10	10	10	10	9	9	9	10	10	9	10	9	10	9	60	38	20	20	19	20	20	20	20	20	20	20	1.92588	-0.366145
657		2017-03-05 03:06:13	2	21	usa	10	10	10	8	9	10	7	6	7	10	10	10	7	10	10	10	8	8	7	10	10	10	10	10	10	10	10	10	10	10	57	40	20	17	20	18	19	15	14	14	20	20	1.02683	0.916985
652		2017-03-05 03:06:16	2	33	USA	10	5	5	5	7	5	5	5	5	8	10	7	5	10	10	5	9	8	8	7	10	7	7	10	10	7	9	7	8	8	47	32	20	10	10	15	17	14	13	13	15	12	-0.307451	-0.0818392
650		2017-03-05 03:08:29	1	25	United States of America	5	7	8	10	7	7	7	8	8	7	8	9	8	10	10	10	10	10	10	8	6	6	6	6	5	5	5	5	4	5	55	19	13	16	17	20	17	17	18	18	15	16	0.689458	-0.828055
651		2017-03-05 03:10:44	1	58	United States	8	7	7	5	8	8	4	9	4	4	7	7	6	7	7	8	7	9	8	7	8	7	6	7	5	7	7	8	7	6	42	28	15	13	16	12	15	11	18	12	11	14	-0.553419	-0.1835
660		2017-03-05 03:18:23	2	58	USA	10	9	8	10	10	10	10	10	10	10	10	9	8	10	10	1	8	7	7	9	8	9	7	10	10	1	8	10	10	10	48	38	20	16	11	20	20	18	17	17	19	18	1.18713	-0.207516
659		2017-03-05 03:20:42	1	33	USA	10	10	10	10	10	10	10	6	10	8	10	10	10	10	10	10	8	8	10	8	10	10	10	10	10	10	10	8	9	9	60	36	20	20	20	20	20	18	14	20	16	20	1.48061	0.557686
653		2017-03-05 03:22:14	2	42	united states	9	6	6	9	8	8	8	6	6	8	8	9	7	7	9	8	8	6	8	8	9	9	6	9	9	9	8	9	9	8	48	34	17	13	16	16	17	16	12	14	16	15	0.0950719	0.073887
661		2017-03-05 03:26:08	2	24	United States	9	9	9	8	9	10	8	7	9	10	10	10	10	10	10	10	10	10	10	10	10	10	10	10	10	10	10	10	10	10	60	40	19	19	20	18	19	18	17	19	20	19	1.45315	-0.139334
663		2017-03-05 03:35:47	2	41	United States	7	8	9	4	7	9	3	4	4	7	10	9	9	10	9	10	7	8	7	7	9	9	8	10	9	9	8	8	8	7	57	31	17	18	19	14	16	10	12	11	14	17	-0.1571	1.20557
665		2017-03-05 03:48:08	2	37	United States	7	3	3	5	8	7	6	8	8	6	9	5	2	10	10	10	10	10	9	8	8	4	1	9	10	10	10	10	9	9	46	38	16	5	17	15	18	16	18	17	14	8	-0.22847	-1.49748
670		2017-03-05 03:50:04	2	48	USA	7	2	5	6	9	5	3	3	7	8	10	6	10	10	10	10	10	8	7	10	7	2	7	9	9	9	7	8	6	9	56	30	17	15	15	16	19	13	11	14	18	8	-0.107434	-0.119975
668		2017-03-05 03:52:06	2	24	american	5	10	10	6	8	1	5	7	6	10	7	5	6	8	10	1	10	8	8	7	5	10	10	8	10	6	10	8	10	8	37	36	12	16	2	14	18	15	15	14	17	15	-0.192108	-0.994156
671		2017-03-05 03:53:19	2	63	USA	8	5	6	5	8	8	8	6	7	10	10	10	10	10	10	10	10	8	6	6	10	10	10	10	10	10	8	7	7	5	60	27	18	16	18	15	18	18	14	13	16	15	0.403119	0.0989516
672		2017-03-05 04:04:43	2	31	USA	9	8	8	9	8	8	5	5	5	8	10	10	6	9	9	10	8	5	5	7	10	10	6	9	8	9	7	5	6	9	54	27	19	14	18	18	17	13	10	10	15	18	0.0708802	1.4814
675		2017-03-05 04:15:30	1	32	usa	8	7	8	1	4	3	2	2	2	9	10	10	7	10	10	10	8	10	10	10	10	10	6	10	10	10	10	9	10	10	57	39	18	15	13	11	14	10	12	12	19	17	-0.355304	0.420964
677		2017-03-05 04:26:28	1	24	India	10	10	3	10	10	10	10	9	10	10	10	10	5	10	10	10	9	8	10	9	10	10	8	10	10	10	10	9	10	10	55	39	20	8	20	20	20	19	17	20	19	20	1.30634	-0.307453
678		2017-03-05 04:28:08	2	25	United States	8	8	8	5	7	5	7	7	8	8	8	7	8	7	8	1	7	7	8	7	7	7	7	8	7	1	8	7	7	7	39	29	16	16	6	12	15	14	14	16	15	15	-0.281805	-0.703855
679		2017-03-05 04:33:55	1	36	india	7	9	6	10	6	7	6	9	9	10	7	7	6	10	6	7	9	9	9	7	7	7	7	10	6	7	8	9	9	8	43	34	14	12	14	20	12	15	18	18	17	16	0.268417	-1.23523
682		2017-03-05 04:42:51	2	22	United States	9	8	8	7	10	1	9	9	8	6	9	8	9	7	7	1	4	9	8	8	7	9	7	10	9	1	10	7	6	10	41	33	18	17	2	14	17	13	18	16	14	16	0.0610832	-0.61511
681		2017-03-05 04:47:20	2	51	USA	10	10	7	5	7	10	5	10	10	10	10	10	10	10	10	10	5	9	5	8	10	10	10	10	10	10	7	10	10	10	60	37	20	17	20	15	17	10	19	15	18	20	0.740221	0.626369
683		2017-03-05 04:51:46	1	36	USA	5	5	5	6	8	9	6	2	4	7	9	5	6	10	6	8	10	7	6	7	5	7	4	10	5	9	10	8	8	7	44	33	14	11	17	16	14	16	9	10	14	10	-0.775796	-0.0824267
685		2017-03-05 04:55:29	1	40	Canada	7	3	7	4	6	3	7	10	8	10	10	10	10	10	10	10	10	10	10	10	5	5	5	7	5	5	10	10	10	10	60	40	17	17	13	14	16	17	20	18	20	13	0.620008	-1.55802
686		2017-03-05 05:00:52	2	19	United States	5	5	5	7	5	6	5	5	5	5	8	9	8	6	8	7	8	7	8	7	7	7	6	8	8	6	7	7	8	7	46	29	13	13	13	13	13	13	12	13	12	14	-0.814333	-0.293821
684		2017-03-05 05:02:48	1	50	USA	6	9	6	6	9	6	9	8	8	9	10	10	7	10	9	10	7	9	9	7	9	9	9	9	9	9	8	8	9	8	56	33	16	13	16	16	18	16	17	17	16	19	0.576489	-0.330749
688		2017-03-05 05:05:32	1	28	USA	10	10	10	10	10	10	10	10	10	10	10	10	10	10	10	10	10	10	10	10	10	9	9	10	10	10	10	10	10	10	60	40	20	20	20	20	20	20	20	20	20	20	1.94575	-0.32953
690		2017-03-05 05:08:34	1	25	Indian	10	10	10	10	10	10	10	10	10	10	10	10	10	10	10	10	1	10	10	10	10	10	10	10	9	10	10	10	10	10	60	40	20	20	20	20	20	11	20	20	20	20	1.59182	0.382193
691		2017-03-05 05:08:37	1	35	United States	8	6	6	5	9	1	4	7	7	7	10	7	9	10	9	1	8	8	8	7	9	6	8	8	9	1	9	8	8	8	46	33	18	15	2	15	18	12	15	15	14	13	-0.229308	-0.387954
687		2017-03-05 05:10:05	1	38	UNITED STATES	10	8	8	9	8	7	10	7	8	10	10	10	8	10	10	10	10	10	10	10	8	8	9	9	9	9	9	9	10	8	58	36	20	16	17	19	18	20	17	18	20	18	1.31632	-0.443741
694		2017-03-05 05:23:27	2	33	India	3	10	7	9	9	8	5	6	5	8	10	10	10	10	10	10	9	10	10	10	10	10	10	10	10	10	9	10	10	10	60	39	13	17	18	19	19	14	16	15	18	20	0.76472	0.21478
693		2017-03-05 05:28:00	2	23	USA	10	10	4	9	6	10	9	2	2	6	10	10	10	10	10	10	1	5	5	10	10	10	10	10	10	10	10	10	10	10	60	40	20	14	20	19	16	10	7	7	16	20	-0.0860326	2.50486
697		2017-03-05 05:29:18	1	23	United States of America	8	10	6	10	10	10	7	8	9	10	10	10	7	9	8	10	9	5	3	10	5	4	2	10	10	10	10	6	5	10	54	31	18	13	20	19	18	16	13	12	20	20	0.720759	0.791853
692		2017-03-05 05:29:22	1	36	USA	8	9	7	8	9	1	4	4	3	8	9	10	8	10	10	6	3	6	5	6	9	10	7	10	10	6	6	6	6	6	53	24	17	15	7	18	19	7	10	8	14	19	-0.400874	1.85809
695		2017-03-05 05:30:06	1	29	Asian	6	6	6	6	6	6	6	6	6	6	6	6	6	6	6	6	6	6	6	6	6	6	6	6	6	6	6	6	6	6	36	24	12	12	12	12	12	12	12	12	12	12	-1.16572	-0.540414
698		2017-03-05 05:32:23	2	58	USA	5	9	5	9	9	1	9	8	7	7	9	9	9	9	9	1	4	3	3	5	9	9	5	9	9	1	9	1	1	1	46	12	14	14	2	18	18	13	11	10	12	18	-0.467662	0.602876
700		2017-03-05 05:41:39	2	46	US	9	10	8	7	8	9	6	7	5	5	8	9	7	8	8	9	7	7	6	7	8	9	7	7	8	9	7	8	6	6	49	27	17	15	18	15	16	13	14	11	12	19	-0.0456952	0.949621
701		2017-03-05 05:45:08	1	24	USA	5	5	6	6	6	1	6	7	6	6	6	6	7	10	9	1	7	8	8	6	6	7	6	10	10	1	8	6	6	6	39	26	11	13	2	16	15	13	15	14	12	11	-0.833327	-1.23633
702		2017-03-05 05:54:29	1	33	US	7	7	7	5	7	7	7	5	7	5	10	10	6	6	10	10	10	6	6	2	6	6	5	5	8	6	10	1	5	1	52	17	17	13	17	11	17	17	11	13	7	17	-0.433188	0.613643
705		2017-03-05 06:22:49	1	44	USA	8	8	8	6	9	9	9	7	9	9	10	6	8	10	10	10	8	9	9	7	9	7	5	10	9	9	8	6	6	4	54	24	18	16	19	16	19	17	16	18	16	14	0.714985	-0.396307
704		2017-03-05 06:23:53	1	45	usa	5	6	5	7	8	5	7	8	7	8	7	7	6	9	8	3	5	8	6	6	7	7	7	7	7	7	7	7	7	7	40	28	12	11	8	16	16	12	16	13	14	13	-0.582113	-0.782445
708		2017-03-05 06:29:28	2	23	america	9	9	10	9	9	8	8	7	10	8	10	7	10	10	10	8	7	10	8	7	10	10	10	10	10	10	10	10	10	6	55	36	19	20	16	19	19	15	17	18	15	16	0.983926	0.0855535
707		2017-03-05 06:30:04	2	30	US	7	8	8	6	8	9	7	7	7	9	10	10	10	10	10	9	7	7	8	9	10	10	10	10	10	10	8	8	8	9	59	33	17	18	18	16	18	14	14	15	18	18	0.606748	0.413598
710		2017-03-05 06:45:27	2	45	USA	9	9	8	7	8	9	6	7	7	9	10	7	9	10	10	10	9	8	8	9	9	6	8	9	9	9	8	8	8	8	56	32	19	17	19	17	18	15	15	15	18	16	0.710559	0.278395
712		2017-03-05 06:54:32	1	37	United States	9	8	9	9	10	1	6	9	9	8	9	8	7	10	10	1	7	4	5	5	5	9	7	10	10	1	10	6	4	5	45	25	18	16	2	19	20	13	13	14	13	16	0.100866	0.400398
711		2017-03-05 06:59:16	1	30	USA	8	4	3	10	10	1	9	9	10	10	9	6	4	10	10	9	2	7	8	9	9	5	2	9	8	9	3	9	10	9	48	31	17	7	10	20	20	11	16	18	19	10	0.124229	-0.879762
713		2017-03-05 07:13:10	2	31	indiana	7	7	8	7	8	6	7	7	6	6	7	7	8	8	8	8	7	7	6	7	7	8	8	8	7	8	7	8	8	7	46	30	14	16	14	15	16	14	14	12	13	14	-0.284336	-0.0383717
716		2017-03-05 07:34:26	2	28	usa	8	9	4	6	2	2	2	9	8	8	10	9	9	9	10	3	9	8	8	9	10	9	9	9	8	2	10	9	9	9	50	37	18	13	5	15	12	11	17	16	17	18	-0.15071	-0.635703
718		2017-03-05 07:44:39	1	50	usa	9	8	8	8	7	7	6	7	7	9	9	9	8	9	9	9	8	7	7	8	9	9	8	9	9	9	8	7	8	8	53	31	18	16	16	17	16	14	14	14	17	17	0.358809	0.317212
717		2017-03-05 07:49:35	1	45	US	8	6	8	7	6	7	6	9	9	9	8	8	8	7	8	8	8	7	8	7	7	8	8	8	6	7	8	8	8	8	47	32	16	16	15	14	14	14	16	17	16	14	0.0563823	-0.767659
722		2017-03-05 08:12:41	1	26	India	10	9	8	10	9	6	7	9	9	10	10	9	9	10	10	9	8	8	8	8	10	9	8	10	10	7	9	7	8	9	57	33	20	17	15	20	19	15	17	17	18	18	1.0963	0.18943
723		2017-03-05 08:14:06	2	34	United States	9	6	6	10	10	10	10	7	9	10	10	10	10	10	10	10	9	7	8	9	10	8	10	10	10	10	9	8	8	9	60	34	19	16	20	20	20	19	14	17	19	16	1.17253	0.0684041
724		2017-03-05 08:26:47	2	54	USA	5	5	5	7	10	5	5	10	10	10	10	8	6	8	10	5	7	1	1	3	5	9	5	7	9	1	6	1	1	3	47	11	15	11	10	15	20	12	11	11	13	13	-0.583498	0.431184
727		2017-03-05 08:29:54	1	26	South Korea	4	5	5	5	5	5	4	5	5	5	6	9	3	5	8	3	6	7	8	5	5	8	3	4	10	3	6	7	9	6	34	28	10	8	8	10	13	10	12	13	10	14	-1.55228	-0.652386
728		2017-03-05 08:40:08	2	47	usa	8	8	2	3	9	4	3	8	4	8	10	9	1	9	10	10	3	1	1	7	8	7	3	8	9	8	7	5	7	7	49	26	18	3	14	12	19	6	9	5	15	17	-1.18934	1.83141
726		2017-03-05 08:43:16	1	30	United States of America	7	8	9	10	5	9	9	9	9	9	9	9	2	10	10	10	10	8	8	9	10	10	10	10	10	10	10	10	10	10	50	40	16	11	19	20	15	19	17	17	18	17	0.716449	-0.829473
731		2017-03-05 09:03:05	1	20	USA	8	4	2	7	4	10	3	6	5	9	9	10	9	7	8	10	4	5	8	6	9	10	4	9	8	10	7	7	8	6	53	28	17	11	20	14	12	7	11	13	15	14	-0.755983	0.621776
733		2017-03-05 09:25:22	2	20	US	7	8	8	8	8	8	5	5	6	7	9	9	9	9	10	9	8	8	8	8	9	9	9	9	9	9	8	8	8	8	55	32	16	17	17	17	18	13	13	14	15	17	0.283638	0.613319
732		2017-03-05 09:34:55	2	36	USA	5	5	5	8	8	1	8	3	3	9	7	9	9	9	9	1	3	3	3	9	3	3	3	9	9	1	3	3	3	9	44	18	12	14	2	17	17	11	6	6	18	14	-0.99304	0.702858
738		2017-03-05 09:50:42	1	19	Denmark	10	5	5	10	10	7	8	5	10	9	10	9	1	10	10	1	10	7	10	9	7	6	5	10	5	8	5	5	6	7	41	23	20	6	8	20	20	18	12	20	18	14	0.484049	-0.730435
730		2017-03-05 09:54:46	1	26	United States	10	8	9	10	10	8	8	10	9	9	10	9	9	10	9	9	9	9	9	10	9	10	9	9	9	9	9	9	10	10	56	38	20	18	17	20	19	17	19	18	19	17	1.36712	-0.264347
734		2017-03-05 09:58:40	2	34	India	8	8	8	7	9	9	7	7	7	7	10	10	9	10	10	10	9	8	8	10	8	8	8	10	9	10	9	9	9	9	59	36	18	17	19	17	19	16	15	15	17	18	0.802493	0.395295
741		2017-03-05 10:03:13	2	29	India	10	9	6	10	10	10	10	10	10	10	10	10	6	10	10	10	10	8	8	10	8	10	8	10	10	10	10	10	8	10	56	38	20	12	20	20	20	20	18	18	20	19	1.4529	-0.303635
739		2017-03-05 10:05:10	2	26	United States	5	10	5	10	10	10	10	10	10	10	4	8	4	10	10	9	10	10	10	10	5	9	5	10	10	9	10	10	10	10	45	40	9	9	19	20	20	20	20	20	20	18	1.01666	-1.76385
742		2017-03-05 10:35:35	2	21	USA	10	10	10	10	10	10	10	10	10	10	10	10	10	10	10	10	10	10	10	10	10	10	10	10	10	10	10	10	10	10	60	40	20	20	20	20	20	20	20	20	20	20	1.94575	-0.32953
743		2017-03-05 10:38:46	1	27	India	8	9	8	10	9	9	9	9	9	9	9	9	9	9	9	9	8	9	9	9	9	9	9	9	9	9	9	9	9	9	54	36	17	17	18	19	18	17	18	18	18	18	1.10032	-0.379725
746		2017-03-05 11:09:14	1	25	SINGAPORE	9	10	9	10	10	10	10	9	10	9	10	10	10	10	10	10	9	10	10	9	10	10	9	9	9	10	9	10	10	9	60	38	19	19	20	20	20	19	19	20	18	20	1.71418	-0.179787
745		2017-03-05 11:09:52	2	59	United States	8	9	6	8	8	6	4	6	6	8	10	10	9	10	10	10	9	9	8	9	9	8	8	10	9	7	8	8	7	8	59	31	18	15	16	18	18	13	15	14	17	19	0.547975	0.603951
747		2017-03-05 11:24:45	1	27	Calefornia	9	8	8	9	9	10	8	9	7	9	9	9	9	9	9	9	9	9	9	9	9	9	9	9	9	9	9	9	9	9	54	36	18	17	19	18	18	17	18	16	18	17	0.992231	-0.20345
749		2017-03-05 11:29:49	1	35	Nigeria	8	8	9	9	9	7	7	8	8	7	9	9	9	9	9	9	9	9	9	9	9	9	9	9	9	9	9	9	9	9	54	36	17	18	16	18	18	16	17	17	16	17	0.814936	-0.189868
752		2017-03-05 11:54:01	1	27	USA	10	10	10	10	10	10	10	10	10	10	10	10	10	10	10	10	8	10	8	8	10	10	10	10	10	10	8	8	8	8	60	32	20	20	20	20	20	18	20	18	18	20	1.70941	0.0980749
753		2017-03-05 12:08:22	2	81	USA	6	4	4	9	10	4	4	2	5	10	10	10	10	10	10	10	3	1	1	10	4	4	4	10	10	4	4	2	1	10	60	17	16	14	14	19	20	7	3	6	20	14	-0.550163	2.22449
755		2017-03-05 12:17:11	1	39	USA	7	7	6	6	7	8	7	6	6	6	9	8	6	7	8	10	6	6	6	6	8	8	4	8	8	8	7	7	7	5	48	26	16	12	18	13	15	13	12	12	12	15	-0.536716	0.399776
756		2017-03-05 12:24:20	1	55	US	10	10	10	8	10	9	4	5	5	3	10	6	10	10	8	10	8	6	6	9	10	10	10	10	10	10	5	5	5	10	54	25	20	20	19	18	18	12	11	11	12	16	0.242664	1.71989
760		2017-03-05 12:49:32	1	27	united states	4	6	6	5	6	1	3	5	4	7	10	10	8	6	10	4	5	5	6	10	8	7	6	6	10	5	7	6	5	7	48	25	14	14	5	11	16	8	10	10	17	16	-0.956601	0.428241
759		2017-03-05 12:57:56	1	34	Cashola	6	6	6	6	6	6	6	6	6	6	5	6	6	5	6	5	6	6	6	6	6	6	5	5	6	5	6	6	6	5	33	23	11	12	11	11	12	12	12	12	12	12	-1.27095	-0.692939
761		2017-03-05 13:00:51	1	26	germany	7	5	4	4	6	10	6	5	7	6	4	3	3	8	7	1	7	7	7	7	8	8	8	8	8	8	8	8	8	8	26	32	11	7	11	12	13	13	12	14	13	8	-1.36175	-1.38691
762		2017-03-05 13:01:17	2	55	USA	5	9	5	8	9	5	2	3	2	8	10	10	7	10	9	10	5	5	5	9	10	10	7	10	10	10	5	5	5	7	56	22	15	12	15	18	18	7	8	7	17	19	-0.477981	1.96565
764		2017-03-05 13:10:05	1	30	USA	8	8	8	9	10	10	7	7	7	8	10	10	10	10	10	6	9	9	9	8	8	10	8	10	10	7	9	9	9	7	56	34	18	18	16	19	20	16	16	16	16	18	0.96293	0.317133
765		2017-03-05 13:11:45	2	32	United States of America	8	4	3	8	6	8	5	2	2	2	9	7	4	7	7	9	5	3	4	5	8	8	5	7	8	9	7	3	3	4	43	17	17	7	17	15	13	10	5	6	7	11	-1.68935	1.533
766		2017-03-05 13:18:50	1	22	Sweden	6	5	6	5	6	6	5	6	5	6	6	5	6	5	5	5	4	5	5	6	6	5	6	4	5	5	6	5	4	4	32	19	12	12	11	10	11	9	11	10	12	10	-1.64523	-0.372362
758		2017-03-05 13:22:29	1	26	US	9	8	7	8	8	6	8	7	8	9	9	9	9	9	9	9	9	9	9	9	8	8	8	8	8	8	8	8	8	8	54	32	18	16	15	17	17	17	16	17	18	17	0.741367	-0.387372
768		2017-03-05 13:52:09	2	56	Us	4	9	4	8	9	8	6	3	9	9	10	9	6	7	10	10	8	6	2	6	10	10	5	9	10	10	7	7	6	8	52	28	14	10	18	15	19	14	9	11	15	18	-0.269303	0.897931
769		2017-03-05 13:53:27	2	26	USA	8	8	8	5	9	5	9	7	8	8	10	9	7	9	9	8	5	10	9	9	10	10	10	10	10	10	8	10	8	10	52	36	18	15	13	14	18	14	17	17	17	17	0.454078	-0.342031
770		2017-03-05 13:57:03	1	20	Philippines	10	10	7	10	10	10	8	10	10	7	10	10	10	10	10	10	5	7	7	9	10	10	10	10	10	8	7	7	9	8	60	31	20	17	20	20	20	13	17	17	16	20	1.16848	0.853007
772		2017-03-05 14:04:44	2	27	USA	5	1	7	3	4	4	3	8	8	7	7	3	3	5	5	1	8	6	7	7	6	6	5	5	5	5	4	6	5	7	24	22	12	10	5	8	9	11	14	15	14	4	-1.80388	-2.32121
776		2017-03-05 14:06:44	2	29	United States	9	8	8	7	8	1	4	7	7	4	10	10	9	8	9	1	4	5	5	3	1	1	2	8	4	1	8	6	7	5	47	26	19	17	2	15	17	8	12	12	7	18	-0.632764	1.28529
777		2017-03-05 14:10:39	1	29	usa	6	5	7	9	9	7	9	9	9	8	8	6	8	10	10	4	9	9	9	9	9	4	7	9	10	5	9	9	9	7	46	34	14	15	11	19	19	18	18	18	17	11	0.542579	-1.49407
774		2017-03-05 14:12:01	1	39	United States	10	10	7	9	10	8	7	4	6	6	10	10	8	10	10	10	10	9	7	7	10	10	7	10	10	10	10	8	9	7	58	34	20	15	18	19	20	17	13	13	13	20	0.735705	1.22255
778		2017-03-05 14:21:27	1	30	USA	10	9	7	8	10	10	4	5	5	7	10	10	5	9	10	10	3	5	6	5	5	6	3	10	7	5	1	4	4	5	54	14	20	12	20	17	20	7	10	11	12	19	-0.0965739	2.33515
775		2017-03-05 14:25:55	2	39	United States	2	3	3	6	5	2	1	3	3	3	10	10	10	10	8	10	7	5	5	1	10	10	10	10	10	10	9	9	9	7	58	34	12	13	12	16	13	8	8	8	4	13	-1.63256	1.18183
780		2017-03-05 14:32:23	1	21	United States	9	7	7	8	5	9	7	7	6	6	10	10	10	10	10	10	10	9	10	10	9	10	7	9	9	10	9	8	9	8	60	34	19	17	19	18	15	17	16	16	16	17	0.724835	-0.0408839
783		2017-03-05 14:46:17	1	65	USA	6	6	6	8	8	1	6	2	6	3	8	10	8	10	9	2	6	3	2	4	6	6	2	9	9	1	2	3	3	3	47	11	14	14	3	18	17	12	5	8	7	16	-1.12211	1.44051
784		2017-03-05 14:48:22	1	37	United States	8	7	6	7	7	8	6	7	7	9	8	8	6	7	7	10	7	7	7	9	6	7	6	7	7	8	6	8	8	8	46	30	16	12	18	14	14	13	14	14	18	15	-0.148358	-0.263288
788		2017-03-05 15:03:33	1	62	USA	5	9	5	3	9	5	7	10	10	10	10	9	10	9	10	10	8	6	5	5	10	9	10	10	10	10	8	5	5	5	58	23	15	15	15	12	19	15	16	15	15	18	0.218506	-0.152534
790		2017-03-05 15:14:43	1	22	india	5	1	5	3	7	1	2	6	1	5	10	10	10	10	10	10	10	10	10	7	10	10	10	10	10	10	7	10	10	8	60	35	15	15	11	13	17	12	16	11	12	11	-0.588073	-0.245252
789		2017-03-05 15:16:58	2	35	United States	10	10	9	9	10	10	9	9	9	8	10	10	9	10	10	10	9	9	9	9	10	10	8	9	10	10	6	8	8	6	59	28	20	18	20	19	20	18	18	18	17	20	1.47218	0.227874
792		2017-03-05 15:19:18	2	53	United States	7	7	9	9	9	5	8	9	8	10	1	5	9	9	10	1	10	10	9	10	1	6	8	10	10	1	10	10	10	10	35	40	8	18	6	18	19	18	19	17	20	12	0.435033	-2.15794
793		2017-03-05 15:21:23	1	46	United States	8	7	7	6	7	5	8	3	3	8	9	10	6	9	8	5	8	9	9	8	8	7	6	8	8	5	7	4	4	7	47	22	17	13	10	15	15	16	12	12	16	17	-0.170734	0.0359657
794		2017-03-05 15:31:09	1	29	canada	5	7	7	6	6	3	2	4	4	7	7	8	8	9	10	7	7	7	6	8	6	8	7	8	8	6	7	7	6	7	49	27	12	15	10	15	16	9	11	10	15	15	-0.749011	0.460845
795		2017-03-05 15:35:25	1	35	usa	5	2	6	9	5	1	3	4	3	4	9	7	6	9	8	1	9	5	5	1	2	1	1	8	8	1	9	3	4	1	40	17	14	12	2	18	13	12	9	8	5	9	-1.62281	0.229248
796		2017-03-05 15:43:50	2	72	USA	8	8	7	7	8	7	8	8	8	7	10	9	9	10	8	10	8	6	6	3	10	9	9	10	8	10	8	5	3	3	56	19	18	16	17	17	16	16	14	14	10	17	0.182027	0.51614
798		2017-03-05 15:47:07	2	26	England	6	7	6	8	8	7	7	7	7	8	10	10	8	10	10	8	9	8	8	8	5	8	5	8	8	8	8	8	8	8	56	32	16	14	15	18	18	16	15	15	16	17	0.452718	-0.0724537
800		2017-03-05 15:54:45	2	34	usa	1	1	10	5	5	10	10	10	10	10	10	10	10	10	10	10	5	5	5	1	10	10	10	10	10	10	5	5	5	1	60	16	11	20	20	15	15	15	15	15	11	11	-0.183732	-0.594721
806		2017-03-05 16:17:55	1	22	India	10	10	10	10	10	10	9	9	9	9	10	10	10	10	10	10	9	9	9	9	10	10	10	10	10	10	9	9	9	9	60	36	20	20	20	20	20	18	18	18	18	20	1.63302	0.280051
807		2017-03-05 16:21:20	2	22	Canada	7	8	5	8	4	1	7	7	8	8	8	10	7	8	10	9	9	8	10	8	9	10	9	10	9	7	10	10	10	9	52	39	15	12	10	16	14	16	15	18	16	18	0.104295	-0.908158
808		2017-03-05 16:23:27	1	36	United States of America	4	8	9	7	8	1	7	9	9	8	3	6	7	7	8	1	6	9	9	8	4	7	8	9	9	1	7	9	9	8	32	33	7	16	2	14	16	13	18	18	16	14	-0.368822	-2.03298
805		2017-03-05 16:23:47	2	36	United States	5	10	5	5	10	10	5	1	1	10	10	10	5	10	10	10	10	2	3	10	8	10	1	10	10	10	10	5	5	10	55	30	15	10	20	15	20	15	3	4	20	20	-0.331024	2.14303
809		2017-03-05 16:24:37	2	46	U.S.	3	1	2	8	4	1	6	7	7	7	6	7	6	8	8	1	8	7	8	7	8	9	7	7	8	1	7	7	7	6	36	27	9	8	2	16	12	14	14	15	14	8	-1.24683	-2.16458
810		2017-03-05 16:33:54	1	24	USA	10	9	9	10	9	10	10	10	10	8	10	8	9	8	9	10	10	10	9	10	10	10	9	9	9	10	9	10	10	9	54	38	20	18	20	18	18	20	20	19	18	17	1.43861	-0.660406
811		2017-03-05 16:33:56	2	22	US	8	8	9	7	7	1	8	8	8	10	10	10	10	10	10	5	7	7	7	7	9	10	10	10	10	5	7	7	7	10	55	31	18	19	6	17	17	15	15	15	17	18	0.478862	-0.0667
813		2017-03-05 16:42:03	2	24	USA	5	6	5	4	8	6	7	2	2	8	10	9	9	10	10	10	8	8	7	6	8	9	4	10	10	8	7	6	6	7	58	26	15	14	16	14	18	15	10	9	14	15	-0.380224	0.734549
812		2017-03-05 16:49:26	1	26	USA	5	5	3	8	5	8	5	5	5	5	9	5	5	5	5	9	7	5	9	8	8	5	5	6	6	9	5	5	3	5	38	18	14	8	17	13	10	12	10	14	13	10	-1.2299	-0.622411
814		2017-03-05 16:54:48	2	34	USA	9	10	7	8	8	10	5	3	7	9	10	10	7	8	10	1	8	8	9	9	9	9	9	9	8	1	9	10	9	9	46	37	19	14	11	16	18	13	11	16	18	20	0.36092	0.623223
815		2017-03-05 16:55:33	1	33	United States	7	2	2	8	5	8	3	6	6	5	9	9	8	9	9	10	7	7	7	7	8	9	8	9	9	10	8	9	8	8	54	33	16	10	18	17	14	10	13	13	12	11	-0.672851	0.138099
820		2017-03-05 16:57:34	1	53	United States	5	6	6	6	7	7	4	6	6	8	6	6	5	6	8	1	7	5	3	4	3	5	4	7	7	1	7	6	6	4	32	23	11	11	8	12	15	11	11	9	12	12	-1.3661	-0.170325
822		2017-03-05 17:00:36	2	40	America	9	9	7	9	9	9	7	9	9	9	10	10	9	10	10	10	2	2	2	7	6	10	3	10	10	10	10	8	6	8	59	32	19	16	19	19	19	9	11	11	16	19	0.312346	1.91774
823		2017-03-05 17:16:54	2	35	US	8	6	8	5	7	10	7	9	9	9	10	7	9	9	10	10	9	9	8	6	9	8	9	9	10	10	10	9	9	7	55	35	18	17	20	14	17	16	18	17	15	13	0.495608	-0.578383
825		2017-03-05 17:20:46	2	30	usa	4	6	7	3	3	6	2	5	4	1	7	10	8	9	9	4	6	9	8	7	8	8	7	7	9	9	7	7	8	7	47	29	11	15	10	12	12	8	14	12	8	16	-1.21044	0.0510391
826		2017-03-05 17:28:56	1	44	USA	6	6	8	6	6	5	5	6	6	7	7	7	8	10	8	1	9	6	8	6	7	7	7	9	8	1	9	6	7	6	41	28	13	16	6	16	14	14	12	14	13	13	-0.572053	-0.583605
827		2017-03-05 17:40:02	2	59	usa	9	10	7	10	10	9	9	6	8	10	10	10	10	10	10	10	10	10	10	10	10	10	10	10	10	10	10	10	10	10	60	40	19	17	19	20	20	19	16	18	20	20	1.50499	0.0802531
830		2017-03-05 17:43:56	1	60	USA	5	5	7	8	6	8	3	3	4	6	8	7	8	8	8	8	4	3	4	7	7	5	6	9	7	8	5	4	5	5	47	19	13	15	16	16	14	7	6	8	13	12	-1.19206	1.3009
831		2017-03-05 17:46:38	2	37	USA	2	2	9	3	2	10	6	8	8	10	10	10	9	9	10	1	10	8	8	8	10	10	9	10	10	10	10	9	9	7	49	35	12	18	11	12	12	16	16	16	18	12	-0.258391	-1.69988
829		2017-03-05 17:46:58	2	61	USA	8	6	6	9	7	7	5	6	8	9	8	10	9	10	9	7	7	6	5	9	6	6	4	10	8	7	7	6	7	8	53	28	16	15	14	19	16	12	12	13	18	16	0.104569	0.422016
832		2017-03-05 17:51:49	2	32	US	9	2	5	5	9	1	3	3	4	8	10	9	1	4	10	1	3	2	3	6	9	9	1	8	9	1	5	2	2	7	35	16	19	6	2	9	19	6	5	7	14	11	-1.77242	1.19161
833		2017-03-05 17:52:41	2	57	US	8	8	7	9	10	4	5	10	9	10	10	9	9	10	10	10	6	5	6	9	7	9	7	10	10	7	9	8	7	10	58	34	18	16	14	19	20	11	15	15	19	17	0.652501	0.535799
834		2017-03-05 18:06:36	1	39	usa	10	9	6	9	9	10	2	4	4	8	10	8	4	10	10	10	8	8	8	5	10	10	3	10	10	10	9	9	8	3	52	29	20	10	20	19	19	10	12	12	13	17	0.0664288	1.55847
[truncated: 54 more columns]

## Sheet: Variable_codes
Powerdomains_Family		How much power do you have in different domains in your life? By power we refer to influence.
Powerdomains_Love		How much power do you have in different domains in your life? By power we refer to influence.
Powerdomains_Friends		How much power do you have in different domains in your life? By power we refer to influence.
Powerdomains_Health		How much power do you have in different domains in your life? By power we refer to influence.
Powerdomains_Happiness		How much power do you have in different domains in your life? By power we refer to influence.
Powerdomains_Children		How much power do you have in different domains in your life? By power we refer to influence.
Powerdomains_Money		How much power do you have in different domains in your life? By power we refer to influence.
Powerdomains_Work		How much power do you have in different domains in your life? By power we refer to influence.
Powerdomains_Career		How much power do you have in different domains in your life? By power we refer to influence.
Powerdomains_Education		How much power do you have in different domains in your life? By power we refer to influence.
ImportantDomains_Family		How important are these domains in your life? By power we refer to influence.
ImportantDomains_Love		How important are these domains in your life? By power we refer to influence.
ImportantDomains_Friends		How important are these domains in your life? By power we refer to influence.
ImportantDomains_Health		How important are these domains in your life? By power we refer to influence.
ImportantDomains_Happiness		How important are these domains in your life? By power we refer to influence.
ImportantDomains_Children		How important are these domains in your life? By power we refer to influence.
ImportantDomains_Money		How important are these domains in your life? By power we refer to influence.
ImportantDomains_Work		How important are these domains in your life? By power we refer to influence.
ImportantDomains_Career		How important are these domains in your life? By power we refer to influence.
ImportantDomains_Education		How important are these domains in your life? By power we refer to influence.
PowerImp_Family		How important is it for you to have power in different domains in your life? By power we refer to influence.
PowerImp_Love		How important is it for you to have power in different domains in your life? By power we refer to influence.
PowerImp_Friends		How important is it for you to have power in different domains in your life? By power we refer to influence.
PowerImp_Health		How important is it for you to have power in different domains in your life? By power we refer to influence.
PowerImp_Happiness		How important is it for you to have power in different domains in your life? By power we refer to influence.
PowerImp_Children		How important is it for you to have power in different domains in your life? By power we refer to influence.
PowerImp_Money		How important is it for you to have power in different domains in your life? By power we refer to influence.
PowerImp_Work		How important is it for you to have power in different domains in your life? By power we refer to influence.
PowerImp_Career		How important is it for you to have power in different domains in your life? By power we refer to influence.
PowerImp_Education		How important is it for you to have power in different domains in your life? By power we refer to influence.
PW2Family		Self-rated power in domain, weighted by individual importance of that domain in life
PW2Love		Self-rated power in domain, weighted by individual importance of that domain in life
PW2Friends		Self-rated power in domain, weighted by individual importance of that domain in life
PW2Health		Self-rated power in domain, weighted by individual importance of that domain in life
PW2Happiness		Self-rated power in domain, weighted by individual importance of that domain in life
PW2Children		Self-rated power in domain, weighted by individual importance of that domain in life
PW2Money		Self-rated power in domain, weighted by individual importance of that domain in life
PW2Work		Self-rated power in domain, weighted by individual importance of that domain in life
PW2Career		Self-rated power in domain, weighted by individual importance of that domain in life
PW2Education		Self-rated power in domain, weighted by individual importance of that domain in life
PW2_FA1_1		Regression Factor1 of Factor analysis on PW2
PW2_FA1_2		Regression Factor1 of Factor analysis on PW3
PW3Family		Self-rated power in domain, weighted by generic importance-of-power in this domain
PW3Love		Self-rated power in domain, weighted by generic importance-of-power in this domain
PW3Friends		Self-rated power in domain, weighted by generic importance-of-power in this domain
PW3Health		Self-rated power in domain, weighted by generic importance-of-power in this domain
PW3Happiness		Self-rated power in domain, weighted by generic importance-of-power in this domain
PW3Children		Self-rated power in domain, weighted by generic importance-of-power in this domain
PW3Money		Self-rated power in domain, weighted by generic importance-of-power in this domain
PW3Work		Self-rated power in domain, weighted by generic importance-of-power in this domain
PW3Career		Self-rated power in domain, weighted by generic importance-of-power in this domain
PW3Education		Self-rated power in domain, weighted by generic importance-of-power in this domain
PW3_FA1_1		Regression Factor1 of Factor analysis on PW3
PW3_FA1_2		Regression Factor2 of Factor analysis on PW3
PWFamily		Self-rated power in domain, weighted by individual importance-of-power in this domain
PWLove		Self-rated power in domain, weighted by individual importance-of-power in this domain
PWFriends		Self-rated power in domain, weighted by individual importance-of-power in this domain
PWHealth		Self-rated power in domain, weighted by individual importance-of-power in this domain
PWHappiness		Self-rated power in domain, weighted by individual importance-of-power in this domain
PWChildren		Self-rated power in domain, weighted by individual importance-of-power in this domain
PWMoney		Self-rated power in domain, weighted by individual importance-of-power in this domain
PWWork		Self-rated power in domain, weighted by individual importance-of-power in this domain
PWCareer		Self-rated power in domain, weighted by individual importance-of-power in this domain
PWEducation		Self-rated power in domain, weighted by individual importance-of-power in this domain
PW_FA1_1		Regression Factor1 of Factor analysis on PW
PW_FA1_2		Regression Factor2 of Factor analysis on PW
PW3Family		Self-rated power in domain, weighted by generic importance-of-power in this domain
PW3Love		Self-rated power in domain, weighted by generic importance-of-power in this domain
PW3Friends		Self-rated power in domain, weighted by generic importance-of-power in this domain
PW3Health		Self-rated power in domain, weighted by generic importance-of-power in this domain
PW3Happiness		Self-rated power in domain, weighted by generic importance-of-power in this domain
PW3Children		Self-rated power in domain, weighted by generic importance-of-power in this domain
PW3Money		Self-rated power in domain, weighted by generic importance-of-power in this domain
PW3Work		Self-rated power in domain, weighted by generic importance-of-power in this domain
PW3Career		Self-rated power in domain, weighted by generic importance-of-power in this domain
PW3Education		Self-rated power in domain, weighted by generic importance-of-power in this domain
PW3_FA1_1		Regression Factor1 of Factor analysis on PW3
PW3_FA1_2		Regression Factor2 of Factor analysis on PW3
Importance_Power_AllDomains		Summarized Importance-of-power ratings across all 10 domains for each individual
Weigth_PW9_Family		normalized Weight for the domain
Weigth_PW9_Love		normalized Weight for the domain
Weigth_PW9_Friends		normalized Weight for the domain
Weigth_PW9_Health		normalized Weight for the domain
Weigth_PW9_Happiness		normalized Weight for the domain
Weigth_PW9_Children		normalized Weight for the domain
Weigth_PW9_Money		normalized Weight for the domain
Weigth_PW9_Work		normalized Weight for the domain
Weigth_PW9_Career		normalized Weight for the domain
Weigth_PW9_Education		normalized Weight for the domain
PW9Family		Self-rated power in domain, weighted by normalized importance-of-power in this domain
PW9Love		Self-rated power in domain, weighted by normalized importance-of-power in this domain
PW9Friends		Self-rated power in domain, weighted by normalized importance-of-power in this domain
PW9Health		Self-rated power in domain, weighted by normalized importance-of-power in this domain
PW9Happiness		Self-rated power in domain, weighted by normalized importance-of-power in this domain
PW9Children		Self-rated power in domain, weighted by normalized importance-of-power in this domain
PW9Money		Self-rated power in domain, weighted by normalized importance-of-power in this domain
PW9Work		Self-rated power in domain, weighted by normalized importance-of-power in this domain
PW9Career		Self-rated power in domain, weighted by normalized importance-of-power in this domain
PW9Education		Self-rated power in domain, weighted by normalized importance-of-power in this domain
PW9_FA1_1		Regression Factor1 of Factor analysis on PW9
PW9_FA1_2		Regression Factor2 of Factor analysis on PW9
FAC1_Power		Regression Factor1 of Factor analysis on self-rated power
FAC2_Power		Regression Factor2 of Factor analysis on self-rated power
FAC1_Importance		Regression Factor1 of Factor analysis on importance of domain in life
FAC2_Importance		Regression Factor2 of Factor analysis on importance of domain in life
FAC1_ImportancePower		Regression Factor1 of Factor analysis on importance of power in domain
FAC2_ImportancePower		Regression Factor2 of Factor analysis on importance of power in domain
