# Supplementary material for: Weighting power by preference eliminates gender differences
Source: PLoS One. 2020 Nov 5;15(11):e0234961. doi: 10.1371/journal.pone.0234961 (PMC7644059; doi:10.1371/journal.pone.0234961)
Supplement: S1 Material — (ZIP) [file pone.0234961.s001.zip › Data_PLOS_ONE/Study1_reduced.xlsx]

## Sheet: Study1_reduced
id	submitdate	Gender	age	Origin	SRPorWPConA_SRPorWPWord1	SRPorWPConA_SRPorWPWord2	SRPorWPConA_SRPorWPWord3	SRPorWPConA_SRPorWPWord4	SRPorWPConA_SRPorWPWord5	Condition2S_ImportantinLifeWord1	Condition2S_ImportantinLifeWord2	Condition2S_ImportantinLifeWord3	Condition2S_ImportantinLifeWord4	Condition2S_ImportantinLifeWord5	YouPowerConB_PowerDomainsWord1	YouPowerConB_PowerDomaiPowerWord2	YouPowerConB_PowerDomainsWord3	YouPowerConB_PowerDomainsWord4	YouPowerConB_PowerDomainsWord5	CondB2Sem_ImortantinLifeWord1	CondB2Sem_ImortantinLifeWord2	CondB2Sem_ImportantinLifeWord3	CondB2Sem_ImportantinLifeWord4	CondB2Sem_ImportantinLifeWord5	WomenPowerConC_WomenPDomainsWord1	WomenPowerConC_WomenPDomainsWord2	WomenPowerConC_WomenPDomainsWord3	WomenPowerConC_WomenPDomainsWord4	WomenPowerConC_WomenPDomainsWord5	ConC2S_MPDomainsWord1	ConC2S_MPDomainsWord2	ConC2S_MPDomainsWord3	ConC2S_MPDomainsWord4	ConC2S_MPDomainsWord5	ConD1PowerDomains_PowerDomainsWord1	ConD1PowerDomains_PowerDomainsWord2	ConD1PowerDomains_PowerDomainsWord3	ConD1PowerDomains_PowerDomainsWord4	ConD1PowerDomains_PowerDomainsWord5	ConD2S_ImportantinLifeWord1	ConD2S_ImportantinLifeWord2	ConD2S_ImportantinLifeWord3	ConD2S_ImportantinLifeWord4	ConD2S_ImportantinLifeWord5	NormsWorkpower_WPNormsWord1	NormsWorkpower_WPNormsWord2	NormsWorkpower_WPNormsWord3	NormsWorkpower_WPNormsWord4	NormsWorkpower_WPNormsWord5
32	2016-12-27 07:51:44	1	32	USA											Life	Work	Socially	Leadership	Respectful	Family	Stability	Resources	Friends	Possessions
34	2016-12-27 08:19:53	1	32	US											office	home	room	shop	management	Parents	siblings	wife	friends	child																					Office	Street	Home	Shop	Management
37	2016-12-27 08:10:27	1	23	USA	Power	Esteem	Superior	Boss	Friendly	Money	Sex	Love	Career	Peace																															hardwork	Harmony	Fair	Boss	Work
39	2016-12-27 07:59:51	1	39	United States	Connection	Commitment	Friendship	Compassion	Empathy	Family	Friends	Education	Art	Love
43	2016-12-27 07:55:23	1	27	united states																					workplace	parenting	sex	childbearing	environment	workplace	parenting	providing	rules	discipline
44	2016-12-27 07:56:26	2	39	United States											employment	diversified	hobby	balance	extracurricular	hobby	writing	creativity	money	freedom
46	2016-12-27 07:51:28	2	21	United States of America																					feminism	office	nursery	cafeteria	home	office	company	hospital	business	politics
47	2016-12-27 08:04:57	1	41	united satates of america	work	internet	facebook	store	alone	money	home	possetions	food	clothes
48	2016-12-27 08:13:17	2	33	United States																					education	blogs	salons	magazines	churches	corporations	government	media	banks	politics
49	2016-12-27 07:56:50	2	21	Scotland											Online	Creativity	Music	Sleep	Cooking	Happiness	Family	Health	Love	Fun
56	2016-12-27 08:20:09	2	58	USA																															president	mother	teacher	boss	police	love	food	shelter	money	cars
57	2016-12-27 07:56:34	1	38	USA											Life	Spiritual	Family	Friend	Spouse	Spouse	Family	Children	Friend	Neighbor
58	2016-12-27 09:11:16	1	31	Macedonia	friendship	job	love	family	relatives	family	love	money	work	friends
59	2016-12-27 07:53:24	2	23	USA																					Children	Caring	Health	Sensitivity	Expressive	Jobs	Strength	logic	Confident	helpful											Success	money	logic	confidence	exceeding
66	2016-12-27 08:05:47	1	29	US	influence	progress	determination	accomplishment	freedom	learning	freedom	sufficiency	money	spirituality
68	2016-12-27 07:58:02	1	56	United States											work	geography	housing	relationships	schedule	honesty	attitude	gratitude	sincerity	mastery
70	2016-12-27 08:00:08	2	32	USA																					Healthcare	Home	Education	Retail	Nursing	Business	Construction	Industry	Finance	Law
71	2016-12-27 07:56:36	2	31	United States of America	Loved	Connected	Bonded	Reliable	Trusting	Child	Partner	Work	Success	Money
72	2016-12-27 07:50:33	1	41	us																					d	d	d	d	d	v	v	v	v	v											h	h	h	h	h
73	2016-12-27 08:19:17	2	30	USA																					feminism	relationships	home	work	church	fights	fitness	sports	math	emotions											sucsess	money	prestige	popularity	value
75	2016-12-27 07:58:36	2	27	United States	Helpless	Weak	Alone	Apart	Peon	Love	Caring	Intelligence	Comfort	Peace
76	2016-12-27 08:05:16	2	20	United States																															attitude	strength	resiliance	craziness	selfish	happiness	love	health	safety	security	fucked	abusive	unfair	exclusionary	selfish
82	2016-12-27 07:58:35	1	22	USA																					kitchen	sex	men	groceries	house	outdoors	cars	computers	technology	buisness
83	2016-12-27 08:22:49	1	38	United States	home	love	body	gym	nature	nature	lover	independence	little	music																															independence	grow	learn	empower	satisfaction
85	2016-12-27 08:31:23	1	59	USA																					Family	Volunteering	Theater	Society	Community	Technology	Banking	Work	Management	Insurance
86	2016-12-27 08:42:18	2	38	USA	teach	advise	talented	skilled	influence	self	freinds	family	health	knowledge
88	2016-12-27 08:15:45	2	26	US	capacity	skill	talent	effectivenss	influence	freedom	punctual	reliable	honest	friendly
91	2016-12-27 08:18:18	2	42	United States	Communication	Contact	Network	Relevance	Bond	Family	Children	Budget	Weight-loss	Health
94	2016-12-27 08:31:59	2	48	USA											HOME	ONLINE	PARENTING	BEDROOM	FRIENDSHIPS	CHILD	HEALTH	FAMILY	STABILITY	BELIEFS
95	2016-12-27 08:28:32	2	37	USA																					home	children	shopping	cooking	charity	politics	finances	business	military	career
97	2016-12-27 08:19:03	1	28	United States																					Home	Relationships	Art	Fashion	Empathy	Work	Politics	Sex	Media	STEM
100	2016-12-27 08:13:55	2	35	United States	optimistic	good	positive	energetic	happy	good	nice	fine	happy	honest																															happy	fine	good	nice	creative
104	2016-12-27 08:16:38	2	42	India																															wealth	money	spiritual	career	health	children	family	god	career	health
105	2016-12-27 08:18:10	2	32	USA	Homemaker	Home	Kids	Husband	Maternal	Kids	Husband	Health	Friend	Happiness																															Important	Intelligent	None	Homemaker	Graduation
109	2016-12-27 08:23:29	1	26	america																					corporation	industries	teacher	doctors	hostile	farming	industries	driving	racing	business
110	2016-12-27 08:19:29	1	56	USA											work	home	store	pub	yard	God	family	friends	pets	possessions
111	2016-12-27 08:16:31	2	42	USA	marraige	union	spouse	home	husband	children	family	home	pets	car
112	2016-12-27 08:21:39	1	28	United States of America																															Software	hardware	chiplevel	power	network	Food	water	house	cloth	air
113	2016-12-27 08:35:04	2	44	united states of america	devotion	loved	brave	trust	pleased	family	life	kids	God	prayer
117	2016-12-27 08:31:24	1	50	USA											reliability	trust	honesty	honor	friendship	trust	friendship	reliability	faith	steadiness
120	2016-12-27 08:23:26	1	38	USA											suceessful	independent	leader	boss	power	love	family	care	money	respect
121	2016-12-27 08:36:31	2	48	United States																															spiritual	political	personal	emotional	physical	love	family	security	health	mobility
122	2016-12-27 08:18:12	1	37	United States																					creative	good	happy	creative	expert	creative	good	happy	honest	fine
124	2016-12-27 08:38:00	1	55	United States of America											friends	work	family	teaching	creating	relationships	security	safety	spouse	family
125	2016-12-27 08:53:26	2	28	united states																															scary	anxious	sad	mad	anticipation	love	truth	money	learning	phones	confident	leader	strong	smart	outgoing
127	2016-12-27 08:44:55	2	20	USA																					government	education	science	medicine	work	home	work	government	family	medicine
128	2016-12-27 08:28:47	1	48	USA																															Home	Work	Friends	Relationships	Sex	Love	Home	Work	Friends	Family
131	2016-12-27 08:46:33	2	22	America											creative	beliefs	future	love	actions	son	knowledge	art	impact	earth
132	2016-12-27 08:33:40	2	27	US																															Strong	unfair	control	dominant	money	Happiness	peaceful	family	friends	health
133	2016-12-27 08:46:28	1	29	USA											Spirit	God	Eternal	Boss	Prayer	Love	Determination	Hardworking	Peace	Satisfaction
134	2016-12-27 08:35:19	1	38	usa																															highstatus	powerful	rich	controlling	highranks	family	happiness	friends	health	prosperity
136	2016-12-27 08:45:24	2	27	USA																															money	male	white	hardwork	luck	family	relationships	friendships	money	travel	hardwork	friendship	connections	money	managment
137	2016-12-27 08:44:08	2	35	United States																					work	leadership	pressure	male	female	work	safety	power	leader	manager
138	2016-12-27 08:31:31	2	41	USA																					job	school	home	politics	church	home	job	church	school	club
139	2016-12-27 08:35:14	1	42	usa																															eternal	inviting	uplifting	honor	everlasting	food	shelter	clothing	family	love
141	2016-12-27 08:33:29	2	30	USA	working	job	important	power	busy	family	love	companionship	nature	God
143	2016-12-27 09:23:57	1	27	USA											work	family	community	caregiving	spirituality	Family	goal	money	happiness	job
144	2016-12-27 08:36:55	2	31	USA	control	dominant	leadership	hardwork	leader	rest	hobbies	happiness	peace	loyalty
170	2016-12-27 09:44:57	2	27	united states	potential	capability	competency	potentiality	effectiveness	health	life	family	work	friends
147	2016-12-27 08:34:11	2	22	united states	hopeful	cheerful	strong	concentrated	long	family	friends	love	pets	education
154	2016-12-27 08:31:35	1	39	United States																															leader	master	men	women	boss	money	power	fame	life	values
155	2016-12-27 09:12:35	2	31	USA																															empire	dynasty	kingdom	territory	fiefdom	family	friends	health	safety	money	effort	motivation	ambition	labor	endurance
156	2016-12-27 08:52:55	2	47	US	workaholic	great	happy	wonderful	nice	happinesss	peace	love	affection	kindness
157	2016-12-27 08:37:32	1	29	United States																															money	sex	drugs	reputation	looks	money	hapiness	health	family	friends
158	2016-12-27 09:19:05	2	28	United States																					healthcare	entertainment	fashion	homemaking	home-design	politics	business	finance	upper-management	military
160	2016-12-27 09:11:05	1	37	US																					facebook	whtsup	parliament	callcenter	us	job	boss	parliament	election	sex
162	2016-12-27 08:49:25	1	24	usa																															politics	business	jobs	organization	industries	love	respect	caring	relationship	understanding
164	2016-12-27 08:48:10	1	21	United States of America	Bond	Togetherness	Conflict	Resolution	Joy	Success	Intelligence	Curiosity	Learning	Engineering
166	2016-12-27 08:47:42	2	35	USA																															money	politics	leadership	networking	friends	love	money	family	friends	possessions
167	2016-12-27 08:55:19	2	35	USA	boss	manager	hirer	NA	NA	family	children	husband	friends	dog
168	2016-12-27 09:06:52	1	25	america	potential	skill	talent	effectiveness	influence	family	friends	work	religon	animals
172	2016-12-27 09:42:34	2	37	America																															Wealth	Beauty	Intelligence	Charisma	Appeal	Money	Family	Power	Education	Noteriaty
173	2016-12-27 09:06:05	1	34	United States																															Home	Work	Social	Professional	School	Respect	Family	Money	Honor	Health
176	2016-12-27 08:56:32	1	40	USA																															Financial	Educational	Career	Police	Lawmakers	money	sex	family	fame	religion
177	2016-12-27 08:59:52	2	37	Italy											self	mind	kids	will	willpower	health	kids	money	love	honesty
178	2016-12-27 08:57:44	2	35	United States																					school	hospital	workplace	politics	media	church	university	police	bars	politics
179	2016-12-27 08:58:34	1	19	South Korea ---> America at age 1											School	Home	Friends	Family	Relationship	Myself	God	Family	Friends	School
183	2016-12-27 09:12:14	1	25	United states											cool	amazing	happy	enjoy	fun	rush	average	job	body	gym
184	2016-12-27 09:09:04	1	42	United States																															Home	Work	Church	Clubs	Public	Family	Property	Friends	Work	Health
186	2016-12-27 09:14:35	1	28	india	colleague	work	office	formal	schedule	health	money	peace	happiness	love
188	2016-12-27 09:10:44	2	44	united states of america											work	career	family	hobbies	fitness	family	friends	pets	career	charity
190	2016-12-27 09:25:24	1	28	USA.											life	deeds	meeting	people	work	work	Family	joy	happiness	future
191	2016-12-27 09:57:44	1	26	US	professional	responsible	skilled	vocational	attachment	Personality	Humble	PhysicalAppearance	Selfconfident	Selfgoals
192	2016-12-27 09:10:36	1	24	USA																					Office	Senate	Tennis	Doctor	WNBA	President	NBA	Judges	Cops	Lawyers											Competitive	Harsh	Tiresome	Nerve-wracking	Purposeful
193	2016-12-27 09:12:11	1	30	USA																					CUSTODY	KITCHEN	BED	RELATIONSHIP	POLICE	PHYSICAL	BUSINESS	WAR	SURVIVAL	KNOWLEDGE
194	2016-12-27 09:10:48	2	26	US																					kitchen	house	offices	politics	schools	offices	government	stocks	CEO	business
196	2016-12-27 09:57:01	2	49	United States											creativity	mothering	production	home	marraige	family	health	work	faith	friends
197	2016-12-27 09:21:28	2	26	united states of america	club	awareness	charity	friendly	sharing	career	love	relationship	sharing	family
199	2016-12-27 09:33:32	2	34	America																					Career	Entertainment	Science	Family	Positivity	Sex	Family	Promotion	Salary	Opinion
201	2016-12-27 09:32:51	1	46	United Stated											music	teaching	knowledge	empathy	drugs	intelligence	contemplation	solitude	food	animals
204	2016-12-27 09:50:05	2	24	United States	Strength	Emotion	Leader	Trainer	Determined	Animals	Fulfilment	Pride	Success	Committed
206	2016-12-27 09:34:20	2	62	United States	work	church	choir	sorority	restaurant	love	family	friends	money	satisfaction
209	2016-12-27 11:03:55	2	25	United states																															strong	confident	happy	active	leader	happy	economy	job	relationship	leisure
211	2016-12-27 09:33:03	1	30	United States	influential	persuasive	friendly	amiable	collaborative	family	friends	religion	success	stability
214	2016-12-27 09:34:43	1	52	usa	married	home	family	structured	friendship	love	money	partner	dogs	health
215	2016-12-27 09:31:54	2	64	usa	single	moral	compassion	kind	focused	children	nature	creativity	curious	spiritual
218	2016-12-27 09:34:27	1	23	United States																					Work	Power	knowledge	level	Courage	Work	Strength	Calm	hard	Determine
220	2016-12-27 09:22:28	2	32	usa																															strength	power	greed	rich	attitude	family	children	money	power	greed
225	2016-12-27 11:05:49	1	33	USA																															strength	resilience	wisdom	knowledge	action	money	family	health	fun	happiness	smarts	intelligence	diligence	perserverance	connections
226	2016-12-27 10:12:24	2	25	united states of america											enthusiastic	strong	worthy	valueable	skilled	happy	money	relation	job	environment
227	2016-12-27 09:29:32	2	21	United States																															Strong	Hard	Smart	Educated	Personable	God	Family	Health	Happiness	Love
228	2016-12-27 09:52:00	2	28	USA																															money	control	dominating	manipulating	molding	kindness	support	love	appreciation	ability	ability	control	respect	dignified	admirable
232	2016-12-27 09:38:44	1	34	USA											Home	Work	Self	Parental	Dreams	Family	Love	Life	Air	Earth																					Seniority	Experience	Mentor	Lead	Design
233	2016-12-27 10:06:15	2	26	Unite States																					Business	Home	Art	Earth	Reality	Buisness	Homes	Art	Earth	Reality											Needed	Creative	Art	Freedom	Independent
234	2016-12-27 09:45:31	1	38	USA																															Dictator	Ruler	Oppressor	Judge	Elected	Compassion	Health	Love	Animals	Unity
236	2016-12-27 09:33:27	2	25	United States of America																															Powerful	Independent	Leader	Authority	Nature	Family	Aspirations	Work	Safety	Shelter
241	2016-12-27 10:10:57	2	31	Singapore	control	professional	specialized	dominance	authoritative	love	happiness	relationship	peace	money
243	2016-12-27 11:42:35	2	54	United States																															control	authority	wealth	status	respect	money	job	car	marriage	children
245	2016-12-27 09:51:41	1	42	United States											Work	Gym	Home	Education	Family	Family	Children	Wife	Gym	Health
253	2016-12-27 10:22:18	1	29	US	Nil	Nil	Nil	Nil	Nil	Nil	Nil	Nil	Nil	Nil
254	2016-12-27 10:19:28	2	53	US	work	coworkers	politics	teams	office	children	family	friends	people	contentment
255	2016-12-27 10:10:37	1	57	USA	writing	talking	being	sharing	loving	wife	brain	singing	playing	health																															ability	position	skills	determination	strength
258	2016-12-27 10:32:41	2	30	alaska																															empower	rules	regulaion	holding	punishment	water	air	food	environment	home
259	2016-12-27 10:17:00	1	46	USA											time	attitude	family	finances	feelings	God	famliy	friends	money	house
262	2016-12-27 10:22:41	1	38	UNITED STATES																					HOME	KITCHEN	KIDS	MARKET	DOCTOR	REPAIR	CAR	DRIVE	EXPENSES	GARDEN											FAMILY	FRIENDS	BUSINESS	MONEY	BONDS
265	2016-12-27 10:26:59	1	24	USA																					household	politics	Academia	caretaker	family	military	government	business	Quotas	laws
267	2016-12-27 10:23:48	1	28	US																					Home	Husband	Workplace	School	Collage	House	Wife	Workplace	Market	Children
268	2016-12-27 11:05:47	2	23	america	mingle	love	care	friends	team	family	friends	love	care	job
271	2016-12-27 10:38:01	2	23	united states of america	sociable	efficient	intuitive	technological	friendly	relationship	career	passion	goal	friendship
273	2016-12-27 10:39:49	1	34	USA											Family	Society	Business	Friends	Neighbor	Love	Family	Friends	Country	Money
274	2016-12-27 11:08:07	1	23	United States											Strong	Control	Powerfull	Leader	Mentoring	Security	Family	Ownership	Respect	Kindness
280	2016-12-27 10:53:53	1	29	United States																															status	wealth	leverage	knowledge	intelligence	wealth	status	community	security	health
281	2016-12-27 10:48:55	1	57	USA																															GOD	GOVERNMENT	MILITARY	POLICE	RESERVES	GOD	FAMILY	FRIENDS	RELATIVES	JOBS
284	2016-12-27 10:35:38	2	40	usa																															storng	engaged	powerful	enthusiastic	alert	education	money	kids	work	school
287	2016-12-27 10:35:19	1	36	United States	Manager	Boss	Husband	Lover	Father	Freedom	Love	Creativity	Intelligence	Understanding
290	2016-12-27 12:11:31	2	29	America											prayer	family	job	friends	diet	prayer	family	job	diet	friends
291	2016-12-27 10:50:28	2	45	USA											home	work	relationships	friendships	recreation	relationships	self	spirituality	health	respect
292	2016-12-27 10:56:26	2	61	US	Attentive	Manager	Social	Competent	Busy	Animals	Life	Beauty	Flowers	Trees
294	2016-12-27 11:03:05	2	41	USA	love	relationship	social	boyfriend	heart	family	relationship	job	friends	animals
295	2016-12-27 10:52:54	2	29	United States of America											friends	school	work	house	museums	art	school	friends	family	dog
299	2016-12-27 11:06:51	2	40	United States	office	lab	studio	workplace	worktable	animals	solitude	friends	quiet	freedom
300	2016-12-27 10:52:01	2	26	usa																					love	marriage	sex	selfesteem	parenting	workplace	politics	law	money	college											men	boss	orders	rules	discipline
303	2016-12-27 11:10:14	2	57	america																															objective	history	factors	correlation	characteristics	healthy	family	career	friends	money
304	2016-12-27 11:14:24	2	25	United States	Social	Relationships	Friendship	Partner	Team	Family	Love	Compassion	Devotion	Happiness
305	2016-12-27 11:22:48	1	32	US											powerful	strong	strong-minded	unfearful	great	friendly	caring	tender	protective	nurture
310	2016-12-27 11:19:56	1	42	united states											home	house	financial	shopping	transportation	pets	dogs	animals	family	friends																					respect	dominance	control	contribution	demanding
311	2016-12-27 11:05:08	1	31	usa											kids	work	home	cars	computers	kids	wife	family	work	cars
314	2016-12-27 11:12:58	2	37	united states																					relationships	parenting	love	kitchen	home	work	community	business	garage	bar
316	2016-12-27 11:18:24	1	30	USA																															Top	Bottom	Middle	Highest	Lowest	Partner	Children	Pets	Health	Money
319	2016-12-27 11:26:22	2	27	USA											family	home	friends	work	life	faith	family	friends	home	freedom
321	2016-12-27 11:49:01	1	41	usa																															trust	risk	determined	strong	leader	money	happiness	health	love	security
326	2016-12-27 11:46:22	2	39	United States	Grind	Job	Production	Obligation	Composition	Kinship	Love	Unity	Passion	Forever
327	2016-12-27 11:50:12	2	29	USA											Home	Heart	Work	Friendship	Health	Son	Husband	Family	Happiness	Health																					Love	Active	Hope	Calm	Safety
328	2016-12-27 11:18:34	2	25	USA											lifestyle	workplace	relationships	family	friends	love	security	justice	pleasure	travel																					proactive	social	organized	attentive	dedicated
331	2016-12-27 12:15:05	1	26	new york											strong	mighty	powerful	senseful	creative	family	friends	love	hardwork	education
332	2016-12-27 11:20:02	2	31	USA											children	family	self	life	decisions	kids	husband	family	self	time
336	2016-12-27 11:53:42	2	36	United States of America																					Business	Family	Caretakers	Journalism	Education	Business	Politics	Science	Technology	Engineering
337	2016-12-27 11:35:58	1	36	USA																															Money	Politics	Corporations	Minds	Militaries	Family	Friends	Security	Privacy	Money	Assertiveness	Determination	Respect	Authority	Knowledge
339	2016-12-27 11:36:18	2	25	United States																															Wealth	Influence	Attitude	Status	Skill	Money	Realationship	Home	Car	Friends
342	2016-12-27 11:38:46	1	31	Usa	Boss	Leader	Money	Subordinates	Goals	Kids	Wife	Business	Retirement	Money
343	2016-12-27 11:39:46	1	29	India																															Strong	Confident	Good	Content	Happy	Peace	Happiness	People	Character	Money
345	2016-12-27 11:38:30	2	29	usa											budget	work	family	home	active	spouse	children	family	dog	purpose
349	2016-12-27 11:42:34	1	29	USA																															influential	responsible	deciding	blamed	admired	family	friends	love	money	health
356	2016-12-27 11:45:46	1	34	United States	Planned	Tactical	Leadership	Team	Patience	Freedom	Happiness	Family	Work	Harmony
357	2016-12-27 11:52:16	2	30	USA											Personal	Family	Health	Career	Faith	Family	Faith	Growth	Love	Adventure
391	2016-12-27 12:19:07	2	59	United States																					Home	Children	Teaching	Working	Nursing	Money	Power	Politics	Wages	Hiring
359	2016-12-27 11:47:44	1	32	USA																															Confidence	Knowledge	Strong	Dedicated	Purposeful	Happiness	Health	Family	Purpose	Security
362	2016-12-27 12:25:02	1	48	The United States Of America																															Countries	Governments	Organizations	Groups	Muncipialties	Oxygen	Food	Water	Shelter	Safety
363	2016-12-27 11:51:45	1	36	United States																															Wealth	Money	Beauty	Comfort	Joy	Love	Happiness	Joy	Friendship	Power
364	2016-12-27 12:07:42	2	54	USA																															strong	intense	mindful	manipulative	forceful	money	cars	homes	status	sex
367	2016-12-27 12:03:49	2	65	Cuba	Dominance	Rules	Workers	Objective	Leaders	Family	God	Honesty	Friends	Loyalty
369	2016-12-27 12:04:38	1	33	united states											boating	motorcycling	home	relationship	work	family	health	wealth	relationships	friends
371	2016-12-27 12:03:40	2	24	USA											parenthood	school	attitude	family	shopping	family	personal	work	classes	friends																					respected	known	leader	helpful	tough
372	2016-12-27 12:24:14	1	27	United State																															cloudy	pouring	raining	snowing	sunny	prism	nonatagon	decagon	sextagon	rectangle	septagon	pentagon	square	triangle	hexagon
375	2016-12-27 12:19:44	1	30	US	love	dates	sex	friends	control	family	love	friends	work	balance
379	2016-12-27 12:04:26	1	34	United States of America																					Home	School	Cooking	Laundry	Children	Home	Outdoors	Work	Provider	Children
381	2016-12-27 12:41:24	2	28	India	Alert	Energetic	Alarmed	Happy	Talkative	Happiness	Money	Job	Status	Love																															Energetic	Alert	Concentration	Sociable	Outgoing
383	2016-12-27 12:22:58	2	28	USA											Work	Home	Family	Business	Mothering	Family	Love	Children	Movies	Music																					Dominant	Hard	Tough	Sales	Smart
384	2016-12-27 12:11:35	2	33	United States of America																					Feminism	Politics	Nursing	Childcare	Homemaking	Politics	Business	Academia	Finance	Sports
387	2016-12-27 12:10:31	2	43	usa																															money	happy	green	car	house	money	house	happiness	peace	health	top	bossy	down	respect	liked
393	2016-12-27 12:10:29	1	22	United States											body	clothing	bedroom	family	friends	family	safety	health	happiness	experience
394	2016-12-27 12:08:59	1	20	United States	Family	Friends	Girlfriend	Online	Work	Wealth	Health	Happiness	Success	Love
395	2016-12-27 12:27:43	1	38	United States											Business	Work	Maintenance	Strength	Athletics	Family	Work	Friends	Studies	Pets																					Success	Motivation	Efficiency	Intelligence	Knowledge
396	2016-12-27 12:21:50	1	29	U.S.A																					LABOUR	STRIKES	FAMILY	SEX	WISDOM	JOB	BEAUTY	LOVE	FIGHT	SALES
398	2016-12-27 12:21:47	1	34	United States											Work	Subordinates	Projects	Family	Team	Family	Friends	Team	Money	House																					Manager	Coworkers	Subordinates	Respect	Authority
399	2016-12-27 12:28:46	2	51	united states	powerless	helpless	constrained	useless	beat	family	money	winning	winner	solvency
400	2016-12-27 12:32:23	1	59	USA											employment	friends	driving	exercise	sports	health	family	employment	friends	hobbies
401	2016-12-27 12:27:13	2	48	USA																					Mother	Sister	Wife	Worker	Household	Husband	Dad	Brother	Work	Household
402	2016-12-27 12:13:31	1	32	U.S.																					Court	Divorce	Love	Home	Vaginas	Business	Capitalism	Money	Fame	Television
404	2016-12-27 12:27:04	2	60	US																															kindness	intelligence	attitude	knowledge	interest	security	love	family	home	community	opportunity	position	relationships	trust	responsibility
405	2016-12-27 12:12:30	1	31	united states											fun	work	normal	content	fine	friends	family	animals	life	nature
406	2016-12-27 12:50:38	2	24	USA																					Sports	relationships	work	groups	life	Work	Home	Sports	Life	Politics
408	2016-12-27 12:09:51	2	19	usa											proud	determined	power	happy	smile	family	friends	work	social	kids
409	2016-12-27 12:26:31	2	35	India											Home	Family	Work	Kids	Relatives	Friends	Parties	Kids	Entertainment	Prayers
410	2016-12-27 12:33:22	1	40	USA											parenting	time	punctuality	health	mindfulness	family	curiosity	awareness	amusement	spirituality																					ability	respect	efficiency	compensation	license
413	2016-12-27 12:17:47	2	40	United States																					Home	Restaurant	Office	Family	Sales	Home	Manufacturing	Automotive	Family	Office
415	2016-12-27 12:34:35	2	54	USA	Assertive	steady	pushy	insistant	unwavering	home	pet	friends	family	serenity
417	2016-12-27 12:42:27	1	29	USA																					Sex	Intellect	Intuition	Relationships	Children	Sex	Relationships	Manipulation	Privilege	Entitlement
420	2016-12-27 12:25:07	2	23	United States																															Intelligence	Achievement	Stance	Independent	Skill	Love	Happiness	Power	Riches	Family
425	2016-12-27 12:19:45	1	21	USA																					men	love	time	date	run	workout	strength	work	authority	time
426	2016-12-27 13:05:07	2	66	USA																					work	home	family	teaching	nursing	work	home	politics	religion	business
428	2016-12-27 12:56:13	1	31	US	home	work	family	school	car	happiness	money	family	security	wife
432	2016-12-27 13:05:22	1	29	United States											Work	Relationship	Housing	Automobile	Freedoms	Spouse	Family	Security	Safety	Housing
433	2016-12-27 12:37:19	2	64	USA																					home	children	empathy	relationships	sex	jobs	leadership	strength-physical	military	athletics
435	2016-12-27 12:57:33	1	27	United States																															Work	Politics	Production	Offices	Government	Love	Family	Food	Shelter	Money
436	2016-12-27 12:31:07	1	62	UNITED STATES																															FAMILY	FRIENDS	GOVERNEMNT	RELIGION	SUPERVISORS	FAMILY	FRIENDS	RELIGION	COUNTRY	HEALTH
437	2016-12-27 12:28:37	2	32	USA																					business	education	journalism	health	issues	business	technology	politics	science	automotives
443	2016-12-27 12:38:38	2	27	USA	relationship	marriage	spouse	household	decisions	husband	son	love	comfort	stability
445	2016-12-27 12:47:45	2	44	USA											family	working	decisions	goals	friends	family	friends	house	food	money																					trusted	responsible	decisive	respected	insisting
449	2016-12-27 12:43:51	2	27	usa																															assertive	decisive	critical	smart	confidence	family	health	finances	goals	hobbies
454	2016-12-27 12:53:58	2	42	United States	intelligence	honesty	charisma	loyalty	caring	love	security	honesty	loyalty	felines																															honest	loyal	intelligent	timely	thoughtful
455	2016-12-27 12:38:02	2	41	United States											work	family	home	friends	socially	family	God	Fitness	Friends	fun
456	2016-12-27 12:38:25	2	24	usa																					strength	courage	emotion	hormones	versitile	testoterone	strength	dominance	endurance	responsibility
461	2016-12-27 12:42:44	2	37	USA																															strength	overcome	stand	fight	win	success	children	family	love	wealth
463	2016-12-27 12:47:55	2	54	USA	Responsibility	Employee	Goals	Proactive	Ambition	Family	Love	Finances	Charity	Work-ethic
465	2016-12-27 12:51:09	1	42	USA																															Dedicated	Control	Together	Fun	There	Togetherness	There	Fun	Steady	Then
466	2016-12-27 12:44:09	2	32	usa	kind	memory	love	loyer	solved	dove	love	how	king	lover																															meaning	reach	imagination	power	king
467	2016-12-27 12:52:50	1	33	America											Body	Spirit	Job	Family	Friendships	Family	Honor	Money	Relaxing	Sleep
469	2016-12-27 12:45:52	2	28	USA																															kingdom	class	money	politics	sovereignty	money	family	happiness	love	shelter
470	2016-12-27 12:44:23	1	33	US											family	friends	online	self	writing	love	happiness	production	liberty	culture
471	2016-12-27 13:03:30	2	37	USA																															strong	determined	leader	headstrong	stubborn	happy	nice	warm	caring	sweet
476	2016-12-27 13:18:43	1	53	United States											Workplace	Home	Fitness	Emotionally	Marriage	Health	Wife	Children	Work	Volunteering
477	2016-12-27 12:59:51	2	60	US																															Government	Wealthy	Rich	Management	Owner	Love	Acceptance	Money	Family	Home
481	2016-12-27 12:57:56	1	64	USA																					home	school	stores	restaurants	service	business	sports	media	science	computing
482	2016-12-27 12:55:22	2	41	united states	dominance	strongwill	control	balance	heart	GOD	love	peace	happiness	harmony
485	2016-12-27 12:57:01	1	30	USA											School	Home	Online	Homework	Tests	God	Family	School	Shelter	Success
487	2016-12-27 12:49:36	1	33	usa																					home	child	kitchen	bedroom	relationships	work	government	family	world	business											biased	unproportional	unfair	annoying	stupid
489	2016-12-27 13:16:36	1	44	United States																					household	workplace	family	marriage	relationship	workplace	household	marriage	relationship	family
490	2016-12-27 13:21:25	1	27	USA																															chaos	wit	speed	agility	strength	money	power	respect	love	strength
493	2016-12-27 13:18:45	1	41	USA																															gonerment	familey	boss	mom	dad	son	wife	mom	dad	sister
494	2016-12-27 13:11:41	2	25	United States											marriage	household	friendship	sexual	familiar	family	marriage	friends	creativity	stability
495	2016-12-27 13:16:12	2	47	USA																															personal	interpersonal	occupational	public	political	nutrition	family	socializing	money	achievements
496	2016-12-27 12:55:48	2	20	USA																															Head	Boss	Decisions	Fierce	Rich	Trust	Happiness	money	humor	love
497	2016-12-27 14:43:58	1	44	Italy											Family	Shopping	Car	Work	Gym	Family	Kids	Harmony	Health	Fitness
498	2016-12-27 13:27:12	2	33	United States	mother	family	closeness	aquaintences	friendship	money	friends	Jesus	God	harmony
501	2016-12-27 13:09:29	2	22	USA	powerless	insignificant	alone	invisible	submissive	son	husband	God	reading	learning
502	2016-12-27 13:26:32	2	40	united states																					family	unsure	unsure	unsure	unsure	unsure	unsure	unsure	unsure	unsure
505	2016-12-27 13:15:21	2	43	Usa																															Control	Influence	Ability	Sway	Authority	Money	Power	Love	Family	Career
506	2016-12-27 13:14:51	1	59	United States	manager	leader	boss	expert	experienced	family	reality	skepticism	science	reason																															leader	expert	experienced	smart	perceptive
507	2016-12-27 13:08:48	2	31	USA																					teaching	caregiving	nonprofit	birth	housekeeping	politics	banking	aviation	hollywood	music
508	2016-12-27 13:08:57	1	33	UNITED STATES OF AMERICA											WORK	HOME	GYM	NEIGHBORHOOD	FAMILY	CHILDREN	WIFE	JOB	MONEY	FAMILY
510	2016-12-27 13:08:45	1	21	USA																															respect	trust	demand	pride	ruling	love	peace	happiness	companionship	fulfillment
512	2016-12-27 13:33:10	1	30	United States											workplace	office	home	public	na	friends	relationships	career	education	values
514	2016-12-27 13:25:45	1	52	United States																					household	children	sex	relationship	psychology	professional	engineering	business	physical	analytical
519	2016-12-27 13:08:42	2	25	usa											apartment	pets	relationship	computer	clothes	pets	money	knowledge	happiness	relationship																					office	salary	experience	respect	advice
520	2016-12-27 13:27:26	1	24	USA	capability	influence	talent	virtue	faculty	love	happiness	freedom	self-sufficency	rights
522	2016-12-27 13:23:05	1	30	USA																					strong	talking	handle	style	attractive	attitude	power	strong	behaviour	style
526	2016-12-27 13:20:33	2	47	USA																					home	education	childcare	decisions	shopping	work	money	politics	law	home
527	2016-12-27 13:33:11	1	32	united states											strong	vigorous	powerful	empowered	happy	love	friendship	knowledge	humor	satisfaction
528	2016-12-27 13:33:23	2	39	United States	Friendships	Intimacy	Education	Group	Parental	Family	Health	Career	Love	Happiness																															Subordinate	Insignificant	Powerless	Naive	Confused
529	2016-12-27 14:00:02	2	32	USA	influence	authority	business	useful	benifits	money	family	job	friend	child
530	2016-12-27 13:26:05	1	30	United States											Simple	purpose	confident	unique	Love	Food	care	help	simple	loving
531	2016-12-27 14:07:30	1	37	USA	Workaholic	Resolute	Focussed	Career-oriented	Resolute	Happiness	Love	Family	Career	Environment
537	2016-12-27 13:36:52	1	27	United States	friendship	girlfriend	parents	sibling	economically	Love	Trust	Determination	fight	grit
538	2016-12-27 14:00:30	1	46	United States											calls	conversations	knowledge	connections	relationships	quiet	sleep	comfort	relaxation	success
540	2016-12-27 14:02:46	2	30	United States											Kids	Health	Money	Location	Happiness	Family	Love	Helping	Money	Fun
544	2016-12-27 13:40:35	2	54	USA											Home	Work	Community	Family	Self	Family	Husband	Dogs	Security	Friends
545	2016-12-27 13:25:22	1	22	United States																					politics	business	life	marriage	healthcare	sports	politics	business	parenting	family
546	2016-12-27 13:30:01	2	29	usa																					work	home	career	politics	lifestyle	work	career	politics	medicine	home
547	2016-12-27 13:26:13	1	32	USA											Home	Employment	Athletics	Mind	Everywhere	Self	Strength	Options	Freedom	Confidence
549	2016-12-27 13:31:47	2	28	USA											Marriage	Family	Chiuldren	Work	Social	Marriage	Family	Pets	Solitude	Self
550	2016-12-27 14:19:31	1	33	United States of America																					World	Everywhere	Household	Universe	Balls	Nowhere	Money	Oil	War	Losers
551	2016-12-27 13:44:48	2	38	america																					voting	business	wife	mother	ceo	job	poltics	money	household	kids
552	2016-12-27 13:41:30	1	46	USA																					Attorneys	Goverment	Doctors	Executives	Clergymen	Banks	Constructions	Managers	Football	colleges
554	2016-12-27 13:37:38	1	51	USA											myself	thoughts	gadgets	nobody-else	me	curiousity	knowledge	interests	freedom	contentment
555	2016-12-27 13:34:00	1	32	united states											Promoted	Money	Loved	Buying	Lust	money	power	respect	liked	unique
558	2016-12-27 13:38:24	1	62	United States											Home	Work	Car	Shopping	Family	Family	Friends	Health	Work	Fitness
560	2016-12-27 14:27:24	2	28	united states																					house	business	family	government	medical	business	construction	family	house	government
561	2016-12-27 13:45:25	1	39	United States											Family	Work	Friendship	Personal	Professional	Family	Faith	Friends	Health	Happiness
562	2016-12-27 14:42:44	1	36	USA											home	family	church	community	neighborhood	church	family	home	friends	community
563	2016-12-27 13:55:15	2	36	USA																					household	healthcare	teaching	childcare	counseling	politics	construction	financial	engineering	architecture
564	2016-12-27 13:45:28	1	25	usa																					sex	love	money	family	business	strength	sports	news	family	money
565	2016-12-27 13:45:55	1	24	United States of America																															powerful	territory	property	strength	intimidating	wealth	happiness	love	status	legacy
566	2016-12-27 13:40:53	2	37	UNITED STATES																					home	work	social	school	family	home	wok	career	road	family
568	2016-12-27 13:47:07	2	38	USA											motherhood	friend	stranger	advisor	member	children	health	family	fiances	security
569	2016-12-27 13:48:08	1	32	USA																															government	church	family	personality	inside	money	friends	sex	children	personal
571	2016-12-27 13:43:27	1	50	USA																					home	relations	family	work	everywhere	home	family	work	inside	outside
573	2016-12-27 13:53:39	1	35	United States																															dominance	control	advantage	authority	influence	family	work	friends	possessions	love
578	2016-12-27 13:47:12	1	25	usa											thinker	hardworker	strong	healthy	focused	family	love	success	happiness	thinker
579	2016-12-27 14:12:01	1	28	usa											work	home	gym	friends	myself	family	friends	goals	happiness	wellness
582	2016-12-27 14:15:50	1	37	AMERICA											HOME	HOBBIES	WORK	GARAGE	NATURE	FAMILY	FRIENDS	MY-DOGS	OUTDOORS	HOBBIES
583	2016-12-27 14:02:19	2	56	usa											adapt	persume	amuse	love	care	family	friend	husdand	kid	grandkids
587	2016-12-27 13:42:44	2	23	usa																					sex	relationships	marriage	romance	parenting	politics	business	strength	money	success											careless	non-interested	ok	whatever	content
588	2016-12-27 13:49:53	2	32	United States																					house	children	school	money	marriage	office	cars	sports	bedroom	outdoors
589	2016-12-27 14:37:15	2	40	United States																					home	office	children	church	spiritual	work	home	children	spiritual	mindful
590	2016-12-27 13:55:20	2	34	usa											work	parenting	social	relationship	family	child	family	boyfriend	autonomy	independence
591	2016-12-27 14:10:16	1	31	USA																															Church	Government	Law	Industry	Institutions	freedom	wealth	family	power	esteem
594	2016-12-27 14:33:25	1	35	USA																					Family	Socity	Goverment	Institute	Education	Family	Society	Goverment	Institute	Education
595	2016-12-27 13:45:59	2	53	USA																															money	people	influence	leadership	exclusivity	money	safety	job	family	home	underpaid	overworked	assuming	bad	nervous
596	2016-12-27 13:46:17	2	36	Usa																															Willingness	Strong	Money	Determined	Calculating	Money	Status	Wealth	Power	Family
598	2016-12-27 13:53:40	2	29	united states	love	companionship	unconditional	understanding	couple	family	education	friends	success	achievment
600	2016-12-27 14:01:54	2	22	United States	close	friendly	open	forgiving	kind	mom	dad	sister	nephew	happiness
601	2016-12-27 13:49:17	2	26	US											Mind	Attitude	Perspective	Body	Health	Health	Mind	Faith	Soul	Perspective
604	2016-12-27 13:52:03	2	38	US											powerful	happy	proud	couragous	boss	kids	husband	family	pets	house
607	2016-12-27 13:56:11	2	29	USA																					Home	Office	Bedroom	Bar	Children	Government	Office	Military	CEO	Money											Men	Strength	Money	Personality	Voice
609	2016-12-27 14:00:06	2	38	US																					Home	Childcare	Relationshi	Work	Self	Workplace	Society	Home	Relationships	Business
610	2016-12-27 14:27:39	2	59	US	passionate	growing	wholehearted	enthusiastic	motivated	family	friends	home	church	peace
611	2016-12-27 14:04:57	1	29	USA	FRIENDLY	CONNECTIVE	COMMUNICATIVE	SHARING	HELPING	WIFE	KIDS	PARENTS	SIBLINGS	CAR
612	2016-12-27 13:56:07	1	41	USA																					Home	Office	Schools	Marriage	Parenting	Office	Home	Marriage	Parenting	Money
614	2016-12-27 15:02:49	1	25	USA																															wealth	discipline	genius	greed	successfull	God	Love	Family	Music	Health
615	2016-12-27 15:00:06	1	23	United States of America											Culinary	Design	Coding	Myself	Self-Reflection	Cooking	Creating	Designing	Independence	Health
616	2016-12-27 14:10:36	1	45	United States																					politics	law	entertainme	education	banking	politics	military	business	entertainment	money
618	2016-12-27 14:06:41	2	24	UKRAINE	RELATIONSHIP	WORK	LIFE	FRIENDS	FAMILY	SPOUSE	PETS	FRIENDS	FAMILY	ME
619	2016-12-27 14:01:59	1	35	US																															might	muscles	money	authority	intelligence	love	children	wealth	job	health	salary	athority	risk	place	level
620	2016-12-27 14:28:06	2	33	United States																					market	house	education	reproduction	fashion	transportati	business	finance	government	religion
621	2016-12-27 14:37:25	1	34	Unites States of America	provided	assertive	secure	enhanced	developed	kids	family	God	faith	love
622	2016-12-27 14:06:19	2	34	USA																					work	home	life	children	church	work	home	life	government	church
623	2016-12-27 14:04:56	2	34	usa																					life	relatioships	work	school	home	life	relationships	work	home	school
626	2016-12-27 14:34:33	1	30	India	good	wellformed	relaxed	socially	workable	mostimportan	quintessenti	staycalm.	most	silly
628	2016-12-27 14:17:32	1	40	United States																					Life	Work	home	family	sports	Life	Work	Home	sports	family
629	2016-12-27 14:03:19	2	20	United States											home	dinner	cleaning	phone	career	husband	animals	family	happiness	stability
630	2016-12-27 14:31:02	2	59	America	work	potential	limitless	exciting	goals	husband	children	grandchildren	America	America																															limitless	goals	exciting	potential	achieving
631	2016-12-27 14:22:34	1	23	United States																					Kitchen	Bed	Relationshi	Money	Pets	Job	Yard	Garage	Outdoors	Car
632	2016-12-27 14:10:42	2	22	Usa											Income	Job	Status	Friends	Control	Fittingin	Status	Friends	Income	Control
634	2016-12-27 14:16:09	2	39	USA																															political	wealthy	gatekeeper	controling	dictator	love	money	success	freedom	luxery
635	2016-12-27 14:06:47	1	51	United States											gaming	guitar	writing	learning	reading	music	love	happiness	calm	security
636	2016-12-27 14:31:34	2	24	United States											Work	Relationships	Finance	Community	Friends	Job	House	Relationship	Financially	Myself
638	2016-12-27 14:11:27	2	34	US																					Home	Childcare	Business	Teacher	Work	Work	Home	Business	Politics	World
639	2016-12-27 14:42:44	1	34	United States	Manager	Control	Ownership	Parent	Decider	House	Children	Money	Friends	Family
644	2016-12-27 14:19:02	2	18	United States																															strongest	stronger	moderate	weaker	weakest	happiness	love	people	family	work
645	2016-12-27 14:43:58	1	67	USA																															control	rule	leadership	command	dominion	health	children	family	friends	fun
648	2016-12-27 14:19:37	2	39	usa																					Relationships	Parenthood	Work	Politics	life	Work	Politics	life	courts	everywhere											Judge	cops	politicians	military	everywhere
650	2016-12-27 14:20:34	1	52	U.S.											Home	College	Exercise	relationship	health	wife	health	pets	relaxation	mind
651	2016-12-27 14:15:58	2	37	USA											Apperance	Diet	Activity	Entertainment	Comfort	Love	Family	Safety	Friends	Acceptance
652	2016-12-27 14:32:00	2	42	guyana	hopeful	joy	determain	outgoing	happy	health	money	job	house	car
654	2016-12-27 14:42:06	2	48	United States																															Leader	Ruler	Dominate	Powerful	Forceful	Family	Success	Security	Relevance	Love
655	2016-12-27 14:18:26	2	59	USA											home	family	friends	work	self	family	friends	love	loyalty	contentment
656	2016-12-27 14:27:10	2	31	United States	School	Gym	Work	Kitchen	Home	Family	Friends	Adventure	Experiences	Stability
657	2016-12-27 14:42:06	2	59	United States											Spirituality	Friendships	Ethics	Budgeting	Mentality	Faith	Family	Friends	Ethics	Finances
658	2016-12-27 14:12:10	2	27	united states	work	facebook	instagram	younique	home	husband	dog	family	happiness	money
660	2016-12-27 14:16:50	2	29	USA											home	life	children	husband	work	happiness	family	stability	dogs	love
695	2016-12-27 14:35:18	1	20	us											family	collegues	friends	authority	kids	god	family	work	money	power
663	2016-12-27 14:45:09	2	60	USA																															Russia	USA	controlling	dictatorship	imprison	family	friends	love	happiness	peace
665	2016-12-27 14:23:42	2	22	usa											body	work	love	life	home	family	love	friends	security	balance
666	2016-12-27 14:17:33	1	55	United States	teamwork	office	online	connection	scheduling	wife	respect	honor	responsibility	career
670	2016-12-27 14:18:35	1	42	United States																					work	home	relationshi	parents	friends	work	school	marriage	friendships	home
673	2016-12-27 14:18:10	1	30	USA																					nursing	teaching	none	none	none	politics	medicine	tech	business	everywhere
675	2016-12-27 14:30:53	1	43	United States																					home	work	government	religion	family	work	government	home	religion	family
679	2016-12-27 14:29:33	2	34	USA	Home	Shopping	Pets	Children	Spouse	God	Son	Husband	Home	Finances
677	2016-12-27 14:45:23	2	58	USA																															Home	Budget	Art	Family	Business	Health	Family	Income	Happiness	Love
678	2016-12-27 14:18:20	2	36	United States																															ruler	leader	dominant	culpable	demanding	family	friends	stability	faith	health
681	2016-12-27 14:18:48	1	37	USA	Home	Work	Sports	Courtroom	Manager	Independence	Intelligence	Collection	Money	Fitness
682	2016-12-27 14:21:34	2	44	USA																					family	love	life	world	universe	family	love	life	world	universe											command	authority	responsibilit	function	helpful
683	2016-12-27 15:06:30	1	29	United States																					work	home	school	government	society	work	government	home	society	school
685	2016-12-27 14:16:46	1	32	USA	responsible	steadfast	interested	friendly	cooperative	family	friends	money	love	women
687	2016-12-27 14:38:14	2	66	United States											love	family	talent	cooking	knowledge	Gods	health	intellegents	family	love
688	2016-12-27 14:25:24	2	36	united states																					home	work	school	office	anywhere	home	work	school	anywhere	job											control	respected	admired	forceful	smart
689	2016-12-27 14:35:11	2	44	USA											Marriage	Future	Present	Thoughts	Feelings	Marriage	Family	Children	Pets	Future
691	2016-12-27 14:37:18	2	57	United states																					Home	Store	Nursing	Dentistry	Salon	Gym	Mechanic	Sports	Hunting	Army
692	2016-12-27 14:28:25	2	35	USA	work	office	home	studying	learning	God	Love	Family	Friends	Happiness																															power	strength	influence	money	dominance
693	2016-12-27 14:22:54	2	22	USA	Dogsitting	Christmas	Shopping	Ordering	Work	Family	Life	Environment	Love	God
697	2016-12-27 14:21:14	1	28	united states																															social	physical	intellectual	wealth	political	security	family	friends	shelter	sustainance
698	2016-12-27 14:27:50	2	21	United States of America																															related	similar	connected	associated	multiple	food	family	friends	travel	leisure
699	2016-12-27 15:11:52	2	42	US											Relationship	Career	Financies	Health	Spirituality	Intuition	Creativity	Expression	Connection	Awareness
700	2016-12-27 14:23:31	2	34	us																					home	kitchen	work	school	friends	work	bedroom	wife	kids	friends
704	2016-12-27 14:32:44	1	40	US																															president	countries	government	military	corporations	happiness	money	health	friends	family	struggle	backstabbing	hard	sneaky	unfair
707	2016-12-27 15:15:04	1	61	USA											Self	Spiritual	God	Health	Money	God	Love	Peace	Happiness	People																					Respect	Team	Productivity	Understanding	Competence
708	2016-12-27 14:26:56	2	60	USA											personal	home	pets	writing	creativity	family	security	pets	creativity	thinking
710	2016-12-27 14:38:51	2	33	UK																					Life	Work	School	Home	Hollywood	Politician	Work	Education	Home	Bodybuilding
711	2016-12-27 14:26:20	1	37	usa																					kitchen	home	childbearin	office	bedroom	office	work	bedroom	gym	presidency
712	2016-12-27 14:38:30	2	26	United States																					Teaching	Loyalty	Kindness	Education	Caring	Business	Ego	Money	Strength	Construction
713	2016-12-27 15:42:05	2	54	USA											work	home	exerciseing	cooking	sleeping	children	friends	travel	joy	freedom
715	2016-12-27 14:31:07	2	40	USA																					homelife	kitchen	domestic	bedroom	sexually	academic	business	banking	corporate	emotinally
716	2016-12-27 14:38:41	2	45	USA																															political	intellectual	psychological	monetary	patriarchal	love	family	sex	money	freedom
717	2016-12-27 14:28:43	1	27	United States											Career	Body	Love	Self	Sex	Fulfillment	Family	Pleasure	Friendships	Music																					Command	Respect	Production	Reporting	Responsibility
718	2016-12-27 14:30:34	1	35	United States																					Kitchen	Bathroom	Bars	Clubs	School	garage	government	gym	military	sports
719	2016-12-27 15:26:05	2	53	USA																															theories	models	management	system	units	love	food	shelter	water	healthy
720	2016-12-27 14:42:13	2	56	USA																					Home	Work	Family	School	Kitchen	Work	Home	Bedroom	Workroom	Garage
721	2016-12-27 14:38:38	2	24	usa																															control	greed	anxiety	dictating	strong	faith	friends	money	comfort	sleep	dominant	extrovert	greedy	mean	controlling
725	2016-12-27 14:57:34	2	53	USA																															Head	Heart	Soul	God	Love	God	Family	Country	Home	Friends
727	2016-12-27 14:30:40	2	29	germany	home	charge	self-employed	boss	business	love	health	happiness	curiosity	beauty
731	2016-12-27 15:31:58	2	54	United States											home	life	family	work	faith	family	home	friends	faith	work
733	2016-12-27 14:38:59	2	24	United States																															familial	professional	political	partnership	friendship	love	family	friends	pets	security
737	2016-12-27 14:36:38	2	30	United States																					homes	schools	nursing	retail	librarys	news	politics	churchs	hospitals	wallstreet
738	2016-12-27 14:49:46	2	53	united states																															strong	determined	powerful	top	courage	God	spouse	children	love	home
739	2016-12-27 14:36:05	2	33	United States																															family	friends	job	relationship	parenting	love	friendship	health	stability	housing
741	2016-12-27 14:40:52	2	39	USA																															control	domination	submission	influence	privilege	family	relationships	friends	experiences	love
742	2016-12-27 14:45:21	2	25	Cuba											Work	School	Relationship	Parentfood	Friendships	Family	Health	Money	Power	Education
743	2016-12-27 14:37:57	2	38	USA	training	walking	working	alone	organzing	love	friends	peace	time	animals
744	2016-12-27 15:12:25	2	34	United States																					Relationships	work	Clubs	Education	Media	Banking	Engineering	Executives	Military	Congress
745	2016-12-27 14:40:44	1	37	United States											Fitness	Family	Career	Finances	Home	Family	Fitness	Religion	Friends	Finances
746	2016-12-27 15:08:29	1	32	United States of America																															empire	turf	dominion	authority	jurisdiction	love	happiness	satisfactio	harmony	peace
747	2016-12-27 14:40:35	2	44	United States																															Assertive	Control	Leader	Strong	Powerful	Family	Friends	Career	Possessions	Experiences	Leadership	Control	Decisions	Director	Admiration
748	2016-12-27 14:57:17	1	20	US																					Kitchen	Bedroom	Heart	Soul	Life	bedroom	Body	Soul	Mind	Spirit
749	2016-12-27 15:23:47	1	50	USA																															SELF	Family	Friends	Government	money	Money	Family	Friends	Entertainment	work
750	2016-12-27 14:48:44	2	56	usa	dominance	authority	leader	orderly	precise	faith	love	peace	family	friends
751	2016-12-27 15:15:23	1	55	USA																															social	political	employment	judicial	household	happiness	fulfillment	procreation	status	health
753	2016-12-27 14:49:06	2	57	United States of America																					home	children	teaching	nursing	shopping	politics	sports	industrial	manufacturing	wealth
758	2016-12-27 15:06:37	1	40	United States																															Powerful	Dominant	Influence	Authority	Leverage	Happiness	Modesty	Humble	Love	Laughter
759	2016-12-27 14:52:20	2	43	USA	children	scheduling	cleaning	activities	love	fiancee	bio-son	step-kids	sister	mom
760	2016-12-27 14:51:50	1	21	United States	respected	empathetic	role-model	hardworking	driven	Ambition	Empathy	Respectful	Motivated	Happy
761	2016-12-27 14:41:54	1	28	United States	Cool	Honest	Reliable	Useful	Happy	Friends	Family	Honest	Helpful	Reliable																															Completion	Work	Responsible	Detail	Perfection
762	2016-12-27 15:07:24	2	53	USA																					teacher	lawyer	doctor	manager	principle	teacher	principle	lawyer	manager	president
763	2016-12-27 14:45:23	2	64	us											work	family	friends	music	teaching	meditation	music	kids	grandkids	friends
765	2016-12-27 14:41:56	1	29	usa											life	house	work	respect	loyal	kids	family	health	living	respect
768	2016-12-27 14:53:55	2	55	U.S.A.																					home	spa	stores	school	library	business	workplace	politics	finance	bedroom
769	2016-12-27 14:48:56	1	39	USA											Home	work	school	yard	neighborhood	Church	Wife	kids	family	money
772	2016-12-27 15:01:52	1	35	USA																															Dominate	Focused	Powerful	Determined	Controlled	Happiness	Success	Family	Joy	Satisfaction
773	2016-12-27 14:55:02	1	38	usa																															cheating	crude	unfair	brutal	lies	possesion	prize	love	family	children
774	2016-12-27 14:51:08	2	31	United States											Job	Family	Friends	Child	Self	Jesus	Family	Friends	Love	Happiness																					Controlling	Boss	Demanding	Strict	Assertive
775	2016-12-27 14:59:21	1	58	United States											home	family	friends	nature	turf	love	caring	responsibili	duty	morals
779	2016-12-27 15:01:41	2	45	USA																															God	Government	Boss	Parents	Jesus	Faith	Family	Safety	Compassion	Fairness
780	2016-12-27 15:06:05	2	28	United States																					kids	home	sex	teacher	nurse	politics	workplace	science	doctors	sports
781	2016-12-27 15:05:25	2	38	amrerica	friendly	cooperative	kind	social	bussiness	good	thinker	better	friendly	honest
783	2016-12-27 14:58:44	2	34	United States																															power	strength	strong	rule	overhead	family	friends	money	love	security
784	2016-12-27 15:02:31	2	26	USA																					presidential	Facebook	relationshi	lesbian	life	society	jobs	construction	office	banking
788	2016-12-27 15:26:57	2	48	USA	home	family	friends	mommy	wife	family	peace	equality	pleasure	art
792	2016-12-27 15:17:33	2	27	United States																					Relationships	Parenting	Childbirth	Health	Socially	Business	Careers	Financially	Educationally	Health
794	2016-12-27 15:22:11	1	63	USA	science	problem-solvi	efficiency	creativity	insight	intelligence	understandin	math	compassion	attention
797	2016-12-27 16:27:33	2	39	United States											Finances	Home	Work	Choices	Values	Family	Acceptance	Kindness	Honesty	Love
798	2016-12-27 15:20:29	2	26	USA																															greed	network	money	skill	business	family	friends	adventure	memories	homes
799	2016-12-27 15:23:11	2	29	USA	balanced	single	neutral	satisfied	good	family	faith	friends	love	compassion																															neutral	balanced	necessary	good	easy
800	2016-12-27 15:37:29	1	29	US											Home	Work	Outside	Job	House	Happiness	Money	Personality	Intelligence	Fun
805	2016-12-27 15:44:05	2	28	usa																															control	charge	rule	possessive	harsh	money	friends	love	harmony	peace
806	2016-12-27 15:34:37	1	31	USA											Work	Home	Education	Online	College	Intellect	Knowledge	Science	Reason	Logic
808	2016-12-27 15:49:35	1	35	united staes	relationship	family	work	school	parties	family	friends	pets	money	home
809	2016-12-27 15:26:56	2	29	UNITED STATES											Education	School	College	Choice	Happy	Family	Husband	Stepson	Myself	Animals
810	2016-12-27 16:28:48	1	30	USA											hardworking	dominate	leader	director	challenging	Family	Friends	health	pets	home
814	2016-12-27 15:47:21	2	55	United States																															employer	parents	teacher	police	politicians	happiness	family	fulfillment	sucsess	security
816	2016-12-27 15:48:05	2	32	USA																					Family	Management	Conflict	Politics	Customer	Factory	Building	Wallstreet	Politics	Investment
824	2016-12-27 15:57:35	2	33	USA																					Birth	Life	Family	cooking	Children	Work	Fitness	Money	Household	Church
828	2016-12-27 17:14:00	2	45	USA											work	friends	family	volunteering	home	kids	family	friends	siblings	health																					needed	cope	authority	control	ability
830	2016-12-27 17:01:56	2	28	United States																					church	cleaning	motherhood	work	fitness	managment	fatherhood	military	coaching	courts
831	2016-12-27 16:24:40	2	40	USA											money	sex	food	parenting	health	Daughter	dog	freedom	independence	life
832	2016-12-27 16:18:31	2	29	USA																															financial	emotional	mental	physical	administrative	family	power	money	relationships	employment
837	2016-12-27 16:26:03	2	40	USA	hardworking	cooperative	reliable	prompt	independent	Love	Happiness	Health	Family	Friends
838	2016-12-27 16:22:31	2	29	United States											School	Research	Marriage	Household	Future	Research	Husband	Career	Future	Savings
844	2016-12-27 16:49:35	2	29	usa	i	do	not	have	power	family	happiness	traveling	comfort	memories
846	2016-12-27 16:38:52	2	30	america											work	home	family	friends	sports	family	work	home	friends	husband
847	2016-12-27 16:58:33	1	28	american indian											ability	capability	capacity	potential	competence	main	chief	principal	key	major
848	2016-12-27 16:29:29	2	28	america											work	family	home	friends	sales	family	friends	work	partner	home
849	2016-12-27 16:34:47	2	43	USA	steady	assertive	control	proactive	respected	family	children	love	relationships	environment
859	2016-12-27 17:07:15	1	20	united states	Work	Home	Family	Relationship	Girlfriend	Money	Food	Family	Shelter	Love
858	2016-12-27 17:13:42	2	32	United States																					relationships	friendships	work	marriage	family	finances	home	work	relationship	marriage
855	2016-12-27 16:53:22	2	30	United States											family	friends	groups	social	work	family	God	faith	friends	pets
856	2016-12-27 17:00:54	1	32	USA																					sex	family	education	health	fashion	labor	sports	military	engineering	jobs
860	2016-12-27 17:12:33	2	45	United States of America											home	home	home	home	home	family	health	money	kids	happiness
861	2016-12-27 17:08:32	1	34	united states																					asdfasdf	asdf	sdfasdf	asdfasdf	asdfasdf	asf	asdfasdf	asdfasdfasdfasdf	asdfasdfasdf	asdfasdfasdf
863	2016-12-27 17:10:55	3	23	United States	Social	Leadership	Organizer	Mediator	Instigator	Friends	Love	Peace	Art	Safety
864	2016-12-27 17:11:20	2	27	Usa											Mom	Kids	Home	Love	Happy	Oliver	Scarlett	Kids	Dave	Love
865	2016-12-27 17:10:17	1	32	usa																															government	doctor	police	military	self	water	oxygen	food	gravity	warmth
868	2016-12-27 18:03:59	1	33	United States	strong	active	jolly	happy	content	family	kids	house	job	health
870	2016-12-27 17:32:26	1	33	United States																															strong	forceful	commanding	demanding	powerful	happines	money	family	love	work
871	2016-12-27 17:37:56	1	42	USA																					gym	market	nursing	salons	online	home	work	politics	church	technology
873	2016-12-27 17:35:38	2	29	US																					Feminist	Leaders	Independent	Phenomenal	Strength	President	Leader	Congress	Guard	Security											Leader	Boss	Executive	CEO	Owner
875	2016-12-27 17:27:00	2	31	usa																					nursing	motherhood	caregivers	homemakers	teachers	engineers	doctors	military	ceos	truckers
877	2016-12-27 18:21:51	1	25	USA	Teams	Family	Friends	Services	Projects	Family	Friends	Nature	Music	Relationships																															Leadership	Tasks	Coordination	Assertiveness	Effectiveness
878	2016-12-27 17:45:18	1	42	USA											Mturk	Money	Perk	None	None	Mom	friends	Phillies	Baseball	money
880	2016-12-27 17:45:11	2	40	USA	family	home	friends	social	parenting	family	children	love	security	education
881	2016-12-27 17:41:46	1	29	america																					work	school	teaching	parenting	cooking	business	sports	weight	fighting	killing
882	2016-12-27 18:10:10	2	32	United States																					Home	Fashion	Beauty	Healthcare	Childcare	Religion	Government	Media	Entertainment	Finances
883	2016-12-27 18:06:33	2	31	USA																															Competence	Ablity	warranted	influence	Gain	Honesty	Ambition	Wealth	Creativity	Freedom
885	2016-12-27 18:07:13	1	25	USA																															strength	loving	smart	aggressive	friendly	love	friendship	money	power	wisdom
886	2016-12-27 18:41:45	1	20	USA	hierarchy	age	respect	elder	up	family	health	friends	balance	clearness
887	2016-12-27 18:51:15	2	37	United States	home	friends	family	strangers	stage	family	friends	fun	writing	music
[truncated: 5 more columns]

## Sheet: Variable_codes
SRPorWPConA_SRPorWPWord1 - Word5_				You can experience social relationship power or work power. Write five keywords describing domains where you experience that you have most power. If you feel more relationship power write words describing that, if you feel that you have more work
Condition2S_ImportantinLifeWord1 - Word5				Write five keywords describing the things that are most important to you in life?Write only one descriptive word in each box.
YouPowerConB_PowerDomainsWord1				Write words describing domains in your life where you sense that you have power? Write only one descriptive word in each box.
CondB2Sem_ImortantinLifeWord1				Write five keywords describing the things that are most important to you in life?
WomenPowerConC_WomenPDomainsWord1				Write five keywords describing domains where women have power
ConC2S_MPDomainsWord1				Write five keywords describing domains where men have power
ConD1PowerDomains_PowerDomainsWord1				Write five keywords describing domains of power
ConD2S_ImportantinLifeWord1				Write five keywords describing the things that are most important to people in life
NormsWorkpower_WPNormsWord1				Please write 5 words that best describe your view of work power. Write descriptive words relating to those aspects that are most important and meaningful to you.
NormsSocialPower_SRPNormsWord1				Please write 5 words that best describe your view of social relationship power. Write descriptive words relating to those aspects that are most important and meaningful to you.
